# Supplementary material for: Differential expression profiling of the early response to Ustilaginoidea virens between false smut resistant and susceptible rice varieties
Source: BMC Genomics. 2015 Nov 16;16:955. doi: 10.1186/s12864-015-2193-x (PMC4647755; doi:10.1186/s12864-015-2193-x)
Supplement: Additional file 2: Table S1. — Statistics of the total RNA-Seq reads and reads mapped to the Oryza sativa L. ssp. indica reference genome at different inoculation time points in IR28 and LYP9. (XLSX 21 kb) [file 12864_2015_2193_MOESM2_ESM.xlsx]

## Sheet: Table S1
Additional file 2 Table S1. Statistics of the total RNA-Seq reads and reads mapped to the Oryza sativa L. ssp. indica reference genome at different inoculation time points in IR28 and LYP9.
Sample	Time (hpi)	Number of clean reads	Percentage of clean reads (%)	Number of mapped reads	Mapped reads (%)	Size of nucleotides (bp)
LYP9	Mock_24	7036763	99.04	6013347	85.46	344801387
	Inoculate_24	7308925	99.04	6013238	82.27	358137325
	Mock_48	6929289	98.31	5772175	83.3	339535161
	Inoculate_48	6960242	98.28	5753619	82.66	341051858
IR28	Mock_24	10839227	98.79	9127379	84.21	531122123
	Inoculate_24	11511557	98.91	9194917	79.88	564066293
	Mock_48	6945247	98.3	5768488	83.06	340317103
	Inoculate_48	6888093	98.09	5616802	81.54	337516557
Average		8052418	98.6	6657496	82.8	394568476
Total	-	64419343	-	53259965	-	3156547807
