# Supplementary material for: Differential expression profiling of the early response to Ustilaginoidea virens between false smut resistant and susceptible rice varieties
Source: BMC Genomics. 2015 Nov 16;16:955. doi: 10.1186/s12864-015-2193-x (PMC4647755; doi:10.1186/s12864-015-2193-x)
Supplement: Additional file 4: Table S2. — The differentially expressed genes that exhibited opposite expression patterns between IR28 and LYP9 at 24 hpi and 48 hpi. (XLSX 21 kb) [file 12864_2015_2193_MOESM4_ESM.xlsx]

## Sheet: Table S2
Additional file 4 :Table S2. The differentially expressed genes that exhibited opposite regulation patterns between IR28 and LYP9 at 24 hpi and 48 hpi.
A. The differentially expressed genes that exhibited opposite regulation patterns between IR28 and LYP9 at 24 hpi.
Gene_ID	LYP9-24 hpi					IR28-24 hpi					Annotation
	Mock-RPKM	Inoculation-RPKM	Log2 Ratio (In/Mo)	P_value	FDR	Mock-RPKM	Inoculation-RPKM	Log2 Ratio (In/Mo)	P_value	FDR
BGIOSGA023534	376.448	155.601	-1.2746	1.29e-79	2.38e-77	39.0917	92.7397	1.24633	3.42e-28	2.21e-26	xyloglucan:xyloglucosyl transferase TCH4
BGIOSGA038038	21.9967	3.86278	-2.50957	1.98e-12	4.5e-11	2.99875	12.5817	2.06889	1.79e-08	3.59e-07	xanthoxin dehydrogenase
BGIOSGA029655	19.2843	7.94329	-1.27962	3.16e-05	0.00026923	5.75542	14.0041	1.28286	2.2e-05	0.000275831	xanthoxin dehydrogenase
BGIOSGA026332	25.0368	11.6739	-1.10077	2.89e-05	0.000248171	13.0905	63.7566	2.28406	9.58e-42	9.47e-40	xanthoxin dehydrogenase
BGIOSGA011198	1.34885	11.3697	3.07539	1.05e-17	3.62e-16	139.103	66.3621	-1.06773	2e-70	3.7e-68	translation initiation factor 4G
BGIOSGA036944	4.92557	0.475732	-3.37207	4.67e-07	5.56e-06	1.95329	7.01201	1.84392	2.78e-07	4.78e-06	structural maintenance of chromosome 2
BGIOSGA024158	14.9141	5.00161	-1.57621	1.17e-12	2.7e-11	6.37822	14.9285	1.22684	2.02e-12	5.94e-11	somatic embryogenesis receptor kinase 1
BGIOSGA013821	12.6267	4.66293	-1.43716	5.42e-06	5.38e-05	3.76843	8.79763	1.22315	6.23e-05	0.000716705	solute carrier family 36 (proton-coupled amino acid transporter)
BGIOSGA008656	175.131	52.4186	-1.74029	7.29e-70	1.1e-67	19.7883	40.0208	1.01611	2.54e-11	6.87e-10	solute carrier family 35, member E3
BGIOSGA032822	2.50996	0.01	-7.97152	4.69e-05	0.00038602	0.376395	4.66586	3.63182	7.22e-09	1.52e-07	shikimate O-hydroxycinnamoyltransferase
BGIOSGA023867	1.7434	11.787	2.75721	2.26e-17	7.5e-16	16.2675	3.64529	-2.15788	1.72e-25	1.01e-23	serine/threonine-protein kinase PBS1
BGIOSGA001774	5.66043	21.8683	1.94986	2.9e-12	6.46e-11	213.028	69.5296	-1.61534	2.36e-118	7.92e-116	serine/threonine-protein kinase PBS1
BGIOSGA009376	26.5914	71.1076	1.41905	3.74e-25	1.94e-23	81.5188	33.5031	-1.28284	4.43e-35	3.67e-33	sedoheptulose-bisphosphatase
BGIOSGA011309	29.8473	9.53177	-1.64678	1e-11	2.12e-10	7.74863	15.7412	1.02253	4.49e-05	0.000532297	S-(hydroxymethyl)glutathione dehydrogenase / alcohol dehydrogenase
BGIOSGA037260	191.425	412.144	1.10636	5.01e-43	4.64e-41	353.512	86.3429	-2.03361	1.46e-127	5.22e-125	ribulose-bisphosphate carboxylase small chain
BGIOSGA037257	896.864	1890.38	1.07572	2.26e-182	1.12e-179	2308.06	809.908	-1.51085	0	0	ribulose-bisphosphate carboxylase small chain
BGIOSGA040274	31.9807	86.7042	1.4389	6.74e-12	1.44e-10	749.554	274.064	-1.45152	1.19e-132	4.47e-130	ribulose-bisphosphate carboxylase small chain
BGIOSGA038889	12.1981	33.2199	1.44539	9.23e-13	2.16e-11	163.032	80.4654	-1.01872	1.87e-47	2.14e-45	ribulose-bisphosphate carboxylase large chain
BGIOSGA037531	4.22773	1.47695	-1.51727	8.65e-05	0.000674074	0.755395	6.36273	3.07434	2.99e-19	1.34e-17	respiratory burst oxidase
BGIOSGA000982	26.9296	10.4039	-1.37207	2.38e-09	3.82e-08	7.38754	16.5328	1.16216	9.26e-07	1.48e-05	RAV-like factor
BGIOSGA004589	16.2475	3.99447	-2.02415	2.03e-07	2.56e-06	3.10098	12.4192	2.00177	7.32e-08	1.36e-06	polyneuridine-aldehyde esterase
BGIOSGA022095	69.6437	20.4584	-1.7673	4.61e-41	3.93e-39	22.909	54.5052	1.25048	5.09e-28	3.28e-26	polygalacturonase
BGIOSGA004881	53.0551	109.766	1.04887	4.65e-17	1.51e-15	71.4171	31.3415	-1.1882	2.16e-19	9.79e-18	photosystem II 22kDa protein
BGIOSGA021076	29.5155	1.15883	-4.67073	1.04e-31	6.83e-30	0.01	52.2024	12.3499	1.59e-95	4.03e-93	peroxidase
BGIOSGA014042	209.017	43.8487	-2.25302	8.32e-118	2.33e-115	29.7265	235.465	2.98569	5.61e-257	6.58e-254	peroxidase
BGIOSGA014040	368.063	20.882	-4.13962	0	0	40.8879	222.081	2.44134	1.48e-170	8.7e-168	peroxidase
BGIOSGA003402	79.9878	26.6103	-1.5878	1.03e-29	6.25e-28	4.82022	13.6407	1.50075	9.5e-08	1.74e-06	peroxidase
BGIOSGA032397	241.601	71.5245	-1.75612	1.67e-95	3.69e-93	22.5111	69.3382	1.62301	4.61e-36	3.95e-34	peroxidase
BGIOSGA005232	68.3762	31.4379	-1.12099	6.8e-16	2.03e-14	1.83453	45.4823	4.63182	8.43e-74	1.64e-71	peroxidase
BGIOSGA013612	19.3712	6.80348	-1.50957	5.08e-07	6.02e-06	9.33096	20.9848	1.16925	2.72e-07	4.67e-06	peroxidase
BGIOSGA023757	0.01	2.16538	7.75848	7.9e-05	0.000618123	270.645	127.915	-1.08122	4.06e-106	1.17e-103	peptidylprolyl isomerase
BGIOSGA004591	32.2218	12.118	-1.41089	2.2e-16	6.8e-15	11.7735	46.429	1.97948	8.16e-51	1.02e-48	pectinesterase
BGIOSGA025078	32.6575	11.7694	-1.47237	4.3e-06	4.36e-05	0.682216	21.7927	4.99747	1.99e-17	8.04e-16	pathogenesis-related protein 1
BGIOSGA029338	3.35433	0.01	-8.38988	1.13e-05	0.000105488	0.01	3.35757	8.39127	1.07e-07	1.94e-06	ornithine decarboxylase
BGIOSGA024410	29.9187	14.8337	-1.01217	2.8e-07	3.44e-06	25.9626	83.7202	1.68914	1.13e-52	1.49e-50	omega-6 fatty acid desaturase (delta-12 desaturase)
BGIOSGA032643	15.8778	7.66774	-1.05014	1.3e-05	0.000119208	4.90215	16.3087	1.73415	8.95e-15	3.12e-13	multidrug resistance protein
BGIOSGA024972	46.5825	18.1417	-1.36048	8.12e-21	3.41e-19	19.1389	78.1136	2.02907	1.13e-82	2.59e-80	MFS transporter
BGIOSGA011205	57.8289	14.7806	-1.96809	5.75e-43	5.29e-41	14.0047	58.3266	2.05824	1.32e-64	2.14e-62	MFS transporter
BGIOSGA014839	9.062	2.51965	-1.84661	8.22e-08	1.09e-06	4.80434	33.1678	2.78737	1.57e-56	2.23e-54	malate synthase
BGIOSGA014400	71.1393	34.3547	-1.05014	8.08e-15	2.22e-13	17.1617	41.28	1.26625	2.16e-16	8.29e-15	LRR receptor-like serine/threonine-protein kinase FLS2
BGIOSGA017329	19.068	5.15667	-1.88664	1.9e-11	3.88e-10	8.54021	17.9412	1.07093	3.56e-07	6.03e-06	LRR receptor-like serine/threonine-protein kinase FLS2
BGIOSGA019007	9.14519	0.736068	-3.6351	1.07e-08	1.59e-07	0.01	2.88182	8.17084	1.16e-05	0.000153294	LRR receptor-like serine/threonine-protein kinase FLS2
BGIOSGA028630	0.01	3.9819	8.63731	9.17e-08	1.21e-06	61.6699	22.9261	-1.42758	4.53e-36	3.9e-34	LOB domain-containing protein 16
BGIOSGA004351	109.653	419.381	1.93532	2.26e-147	7.94e-145	294.225	95.8674	-1.61781	3.66e-117	1.21e-114	light-harvesting complex II chlorophyll a/b binding protein 1
BGIOSGA017837	0.166998	15.0003	6.48902	2.41e-26	1.29e-24	305.142	123.698	-1.30266	1.84e-153	8.95e-151	L-ascorbate oxidase
BGIOSGA005419	5.41726	1.3821	-1.97071	5.42e-07	6.4e-06	4.57791	171.133	5.22428	0	0	inorganic pyrophosphatase
BGIOSGA011276	8.44872	0.941553	-3.16562	5.51e-06	5.45e-05	3.86589	59.415	3.94195	1.63e-58	2.35e-56	homeobox-leucine zipper protein
BGIOSGA018537	9.81967	23.7794	1.27596	7.43e-11	1.43e-09	21.7114	10.7313	-1.01662	4.34e-10	1.05e-08	glutathione synthase
BGIOSGA008459	63.7866	23.7132	-1.42756	2.89e-19	1.1e-17	5.05345	11.8862	1.23395	3.83e-05	0.000461172	gibberellin receptor GID1
BGIOSGA023247	9.3412	51.1953	2.45433	5.43e-34	3.81e-32	44.9997	15.3662	-1.55015	4.4e-24	2.44e-22	fructose-bisphosphate aldolase, class I
BGIOSGA034421	285.489	578.583	1.01909	1.11e-113	2.91e-111	667.695	292.989	-1.18834	6.65e-241	7.2e-238	fructose-bisphosphate aldolase, class I
BGIOSGA021412	6.31118	1.16107	-2.44246	3.68e-07	4.45e-06	1.57738	6.11672	1.95523	1.85e-07	3.24e-06	flavonoid 3'-monooxygenase
BGIOSGA025384	0.338099	2.3947	2.82433	0.000124617	0.000931641	13.0134	6.01645	-1.11301	5.11e-09	1.09e-07	exocyst complex component 7
BGIOSGA014605	17.3036	6.1201	-1.49945	1.61e-06	1.77e-05	4.43441	18.0522	2.02536	4.86e-13	1.5e-11	ethylene-responsive transcription factor 2
BGIOSGA023903	33.0651	14.0958	-1.23005	3.43e-09	5.43e-08	16.1179	42.1512	1.38691	1.93e-18	8.27e-17	EREBP-like factor
BGIOSGA032034	18.7172	37.8128	1.01451	6.47e-11	1.25e-09	14.6267	6.14099	-1.25206	7.43e-09	1.55e-07	ent-kaurenoic acid hydroxylase
BGIOSGA003212	12.9346	2.20461	-2.55264	2.91e-06	3.06e-05	0.01	3.55411	8.47334	8.68e-05	0.000968934	E3 ubiquitin-protein ligase RNF13
BGIOSGA021657	4.15937	0.334774	-3.6351	3.76e-06	3.87e-05	0.84898	3.93208	2.21149	2.93e-05	0.000360691	E3 ubiquitin-protein ligase RNF115/126
BGIOSGA021962	8.43115	27.4832	1.70475	7.41e-06	7.14e-05	44.9894	22.1531	-1.02207	2.81e-06	4.15e-05	DNA polymerase zeta subunit
BGIOSGA004212	4.09484	11.6851	1.5128	6.2e-06	6.08e-05	23.1856	11.4269	-1.02079	1.54e-08	3.13e-07	D-glycerate 3-kinase
BGIOSGA021069	35.0873	11.8184	-1.56992	7.25e-20	2.85e-18	1.44439	4.52542	1.64759	5.97e-05	0.000690237	cytokinin dehydrogenase
BGIOSGA013593	43.875	21.24	-1.04662	2.53e-18	9.05e-17	16.1405	37.2242	1.20556	4.38e-27	2.73e-25	cyclic nucleotide gated channel
BGIOSGA006087	23.2244	8.30782	-1.4831	3.65e-07	4.41e-06	14.2463	50.129	1.81506	4.09e-25	2.35e-23	chitinase
BGIOSGA033527	129.378	14.7157	-3.13616	5.87e-92	1.23e-89	2.53007	174.393	6.10702	3.34e-268	4.28e-265	chitinase
BGIOSGA035717	33.2321	1.55308	-4.41937	5.96e-31	3.81e-29	1.50041	127.513	6.40914	2.58e-192	1.77e-189	chitinase
BGIOSGA033526	14.1563	0.248595	-5.8315	3.07e-16	9.37e-15	0.180123	36.5842	7.66609	1.22e-60	1.81e-58	chitinase
BGIOSGA033529	8.47156	1.92522	-2.1376	2.58e-05	0.000224185	0.174368	85.795	8.94261	2.23e-148	9.96e-146	chitinase
BGIOSGA004841	11.2912	3.55064	-1.66905	5.83e-05	0.00047056	5.51286	14.3686	1.38204	2.21e-06	3.31e-05	chitinase
BGIOSGA019833	9.57339	34.7303	1.85909	6.08e-16	1.82e-14	94.6116	33.5003	-1.49784	2.16e-43	2.22e-41	chitinase
BGIOSGA017385	11.5801	1.82604	-2.66485	7.46e-09	1.13e-07	0.992315	22.394	4.49617	1e-33	7.79e-32	CCR4-NOT transcription complex subunit 7/8
BGIOSGA021559	11.8036	3.46084	-1.77003	1.65e-06	1.82e-05	4.57269	20.395	2.1571	7.1e-18	2.93e-16	cathepsin A (carboxypeptidase C)
BGIOSGA014726	0.905085	15.4437	4.09282	2.93e-24	1.45e-22	13.9346	6.14039	-1.18227	4.18e-08	7.98e-07	beta-glucosidase
BGIOSGA015313	24.8014	8.72321	-1.50749	4.53e-14	1.18e-12	33.5089	110.207	1.7176	3.18e-97	8.36e-95	beta-farnesene synthase
BGIOSGA011829	3.50037	45.9789	3.71539	1.12e-69	1.69e-67	537.934	266.565	-1.01294	1.11e-214	8.89e-212	beta-amylase
BGIOSGA004435	11.1412	3.81105	-1.54764	5.67e-05	0.000458547	5.68514	32.3715	2.50946	8.07e-30	5.49e-28	auxin-responsive protein IAA
BGIOSGA006589	2.02143	8.69126	2.10419	1.01e-16	3.2e-15	8.71594	3.22001	-1.43659	1.62e-14	5.53e-13	ATP-binding cassette, subfamily G (WHITE), member 2
BGIOSGA024167	17.8259	8.44294	-1.07815	6.83e-06	6.63e-05	0.2399	4.11763	4.10131	6.48e-09	1.37e-07	arabidopsis histidine kinase 2/3/4 (cytokinin receptor)
BGIOSGA024165	71.8123	31.4891	-1.18938	9.6e-27	5.2e-25	12.5638	31.0529	1.30545	1.45e-19	6.65e-18	arabidopsis histidine kinase 2/3/4 (cytokinin receptor)
BGIOSGA036917	10.1799	22.164	1.1225	2.54e-07	3.14e-06	38.1558	13.9317	-1.45353	2.03e-23	1.1e-21	apyrase
BGIOSGA002259	13.8288	2.95085	-2.22848	4.19e-12	9.12e-11	2.92579	37.2344	3.66974	8.58e-70	1.54e-67	anthocyanin 5-O-glucosyltransferase
BGIOSGA020770	32.8009	13.9571	-1.23273	4.14e-09	6.51e-08	9.95233	26.9395	1.43662	7.84e-13	2.38e-11	anthocyanidin reductase
BGIOSGA026791	4.49499	12.1561	1.43529	5.6e-05	0.000453026	24.8508	10.0485	-1.30631	8.53e-11	2.19e-09	anthocyanidin reductase
BGIOSGA013903	7.79881	2.04003	-1.93466	2.53e-06	2.69e-05	2.38776	15.938	2.73874	2e-23	1.08e-21	ammonium transporter
BGIOSGA003833	24.8008	11.2553	-1.13978	2.67e-05	0.000231065	14.0103	31.9033	1.18722	3.78e-09	8.19e-08	aminocyclopropanecarboxylate oxidase
BGIOSGA020820	944.185	37.0737	-4.6706	0	0	9.38047	19.7869	1.07681	1.95e-07	3.41e-06	alpha-L-fucosidase
BGIOSGA019360	176.658	68.6658	-1.3633	1.49e-52	1.69e-50	16.132	137.725	3.0938	4.12e-163	2.19e-160	alpha-L-fucosidase
BGIOSGA021872	526.706	210.952	-1.32008	2.17e-137	7.18e-135	124.84	373.758	1.58203	4.46e-182	2.79e-179	alpha-L-fucosidase
BGIOSGA005655	37.2987	18.4217	-1.01772	2.26e-08	3.24e-07	6.67385	22.3442	1.74331	5.87e-15	2.06e-13	alpha-1,4-galacturonosyltransferase
BGIOSGA016494	6.0176	0.697447	-3.10903	1.01e-05	9.52e-05	1.01069	5.78248	2.51635	3.41e-06	4.96e-05	aldose-6-phosphate reductase (NADPH2)
BGIOSGA015504	29.4758	10.2311	-1.52658	1.02e-15	3e-14	9.3469	26.7383	1.51635	9.89e-20	4.57e-18	4-hydroxyphenylacetaldehyde oxime monooxygenase
BGIOSGA015981	13.3605	6.60213	-1.01697	9.72e-05	0.000745964	5.87087	18.7643	1.67634	4.22e-16	1.6e-14	4-hydroxyphenylacetaldehyde oxime monooxygenase
BGIOSGA026897	6.49901	1.95285	-1.73464	2.37e-05	0.000207547	1.41497	8.48097	2.58346	9.35e-14	3.04e-12	4-coumarate--CoA ligase
BGIOSGA014062	73.3299	35.4126	-1.05014	1.13e-21	4.93e-20	22.6091	49.0341	1.11688	8.13e-23	4.27e-21	4-coumarate--CoA ligase
BGIOSGA031318	0.464215	10.7606	4.53482	1.22e-06	1.36e-05	206.939	73.7266	-1.48895	3.66e-47	4.08e-45	26S proteasome regulatory subunit N6
BGIOSGA015177	0.01	111.625	13.4464	6.23e-73	9.89e-71	1152.37	537.039	-1.10151	9.13e-158	4.51e-155	26S proteasome regulatory subunit N6
BGIOSGA027952	14.9219	0.815786	-4.1931	1.75e-13	4.33e-12	0.01	8.6424	9.75529	4.29e-14	1.43e-12	Putative uncharacterized protein
BGIOSGA000553	15.5976	6.6743	-1.22464	1.44e-05	0.000131523	3.03975	8.43217	1.47195	1.21e-05	0.000158475	Putative uncharacterized protein
BGIOSGA029771	222.823	91.4652	-1.28461	3.43e-15	9.7e-14	66.9222	163.561	1.28928	6.15e-16	2.29e-14	Putative uncharacterized protein
BGIOSGA012041	66.0367	31.8905	-1.05014	5.52e-15	1.54e-13	10.6319	42.7152	2.00635	4.82e-34	3.81e-32	Putative uncharacterized protein
BGIOSGA018851	727.051	322.355	-1.1734	3.13e-44	2.97e-42	217.136	648.57	1.57867	6.63e-87	1.58e-84	Putative uncharacterized protein
BGIOSGA028111	16.3585	4.77666	-1.77597	2.69e-05	0.000232681	6.65577	36.5565	2.45745	1.56e-20	7.51e-19	Putative uncharacterized protein
BGIOSGA032055	41.5123	17.099	-1.27962	6.34e-17	2.04e-15	33.1095	114.982	1.79609	2.55e-101	7.03e-99	Putative uncharacterized protein
BGIOSGA002477	443.504	71.1856	-2.63929	2.3e-157	9.7e-155	148.138	775.487	2.38816	0	0	Putative uncharacterized protein
BGIOSGA028112	135.271	22.3306	-2.59876	1.15e-59	1.51e-57	7.48627	23.4881	1.64961	1.73e-09	3.91e-08	Putative uncharacterized protein
BGIOSGA021649	201.758	74.8101	-1.43132	2.57e-52	2.89e-50	13.784	41.0299	1.57368	1.56e-18	6.8e-17	Putative uncharacterized protein
BGIOSGA005050	13.315	0.367435	-5.17942	2.99e-10	5.37e-09	0.01	5.0773	8.98792	1.56e-06	2.41e-05	Putative uncharacterized protein
BGIOSGA029986	135.822	12.6951	-3.41937	1.74e-92	3.72e-90	1.22646	7.7966	2.66835	4.05e-07	6.79e-06	Putative uncharacterized protein
BGIOSGA002482	31.5011	2.95389	-3.41471	1.38e-21	6.03e-20	2.35432	9.7962	2.05691	1.86e-06	2.83e-05	Putative uncharacterized protein
BGIOSGA019845	13.8883	3.09552	-2.16562	9.2e-11	1.75e-09	3.11514	8.67372	1.47735	2.71e-06	4.02e-05	Putative uncharacterized protein
BGIOSGA026311	29.2905	14.4053	-1.02383	6.45e-08	8.69e-07	9.68307	22.1839	1.19598	1.8e-10	4.51e-09	Putative uncharacterized protein
BGIOSGA027176	185.406	32.6879	-2.50386	1.99e-19	7.65e-18	5.1488	36.3314	2.81891	5.45e-07	8.97e-06	Putative uncharacterized protein
BGIOSGA005591	56.417	11.4475	-2.3011	3.64e-32	2.43e-30	3.48366	31.4785	3.17569	5.53e-36	4.71e-34	Putative uncharacterized protein
BGIOSGA017285	29.8101	0.290827	-6.6795	1.42e-29	8.55e-28	5.68953	1259.26	7.79006	0	0	Putative uncharacterized protein
BGIOSGA032916	92.9274	40.5968	-1.19474	3.51e-20	1.42e-18	23.7447	55.9286	1.23598	1.88e-18	8.07e-17	Putative uncharacterized protein
BGIOSGA025241	43.7828	14.5363	-1.59071	5.39e-09	8.35e-08	2.87249	10.9563	1.93138	7.9e-05	0.000889691	Putative uncharacterized protein
BGIOSGA009514	17.5748	2.12181	-3.05014	6.49e-07	7.56e-06	0.01	41.4139	12.0159	1.4e-33	1.08e-31	Putative uncharacterized protein
BGIOSGA036920	5.84407	0.973182	-2.58619	1.43e-05	0.000130646	4.37183	35.9051	3.03788	7.78e-46	8.59e-44	Putative uncharacterized protein
BGIOSGA023698	9.03836	0.748254	-3.59446	2.02e-08	2.91e-07	1.98792	9.30558	2.22684	1.02e-07	1.85e-06	Putative uncharacterized protein
BGIOSGA034713	11.3437	1.76083	-2.68757	5.06e-10	8.83e-09	5.67037	67.0467	3.56365	9.56e-97	2.47e-94	Putative uncharacterized protein
BGIOSGA002455	614.639	288.619	-1.09058	2.08e-36	1.56e-34	98.8876	259.181	1.3901	2.53e-32	1.87e-30	Putative uncharacterized protein
BGIOSGA027026	124.781	50.2162	-1.31317	4.34e-07	5.19e-06	17.2828	54.6444	1.66074	2.15e-06	3.23e-05	Putative uncharacterized protein
BGIOSGA038810	25.7412	8.36936	-1.62089	1.3e-09	2.13e-08	9.27457	19.7285	1.08892	2.91e-06	4.29e-05	Putative uncharacterized protein
BGIOSGA030409	120.423	13.2925	-3.17942	1.1e-20	4.58e-19	9.63129	57.3996	2.57524	7.06e-12	1.99e-10	Putative uncharacterized protein
BGIOSGA018169	23.0472	2.92303	-2.97906	1.83e-18	6.6e-17	17.1063	163.118	3.25331	2.8e-187	1.83e-184	Putative uncharacterized protein
BGIOSGA017094	11.5103	3.4032	-1.75796	2.44e-10	4.44e-09	3.78096	12.5403	1.72975	5.56e-15	1.96e-13	Putative uncharacterized protein
BGIOSGA016786	10.0019	2.61089	-1.93767	4.36e-09	6.84e-08	2.17553	23.8114	3.45222	7.43e-51	9.34e-49	Putative uncharacterized protein
BGIOSGA013516	49.7997	9.98273	-2.31863	2.8e-08	3.95e-07	16.4389	69.5987	2.08194	1.86e-13	5.87e-12	Putative uncharacterized protein
BGIOSGA027693	33.1804	2.73906	-3.59858	2.18e-25	1.14e-23	0.198463	92.5407	8.86507	1.5e-140	6.23e-138	Putative uncharacterized protein
BGIOSGA001700	210.849	89.6902	-1.23319	2.31e-57	2.94e-55	24.1941	129.569	2.421	1.17e-126	4.12e-124	Putative uncharacterized protein
BGIOSGA017935	30.1196	11.948	-1.33393	9.82e-05	0.000752763	60.5996	193.454	1.67461	7.58e-45	7.93e-43	Putative uncharacterized protein
BGIOSGA035760	124.21	29.5453	-2.07178	1.08e-84	2.08e-82	34.2284	77.3905	1.17696	3.78e-34	3e-32	Putative uncharacterized protein
BGIOSGA006933	1.42444	3.98978	1.48591	2.56e-05	0.000222886	9.81893	4.84778	-1.01824	2.85e-09	6.28e-08	Putative uncharacterized protein
BGIOSGA003025	0.594195	4.59119	2.94986	1.79e-06	1.96e-05	82.4377	39.5521	-1.05955	6.35e-35	5.2e-33	Putative uncharacterized protein
BGIOSGA004223	2.26053	7.09576	1.6503	1.49e-06	1.64e-05	9.96629	4.75169	-1.06862	7.92e-07	1.28e-05	Putative uncharacterized protein
BGIOSGA021343	4.10464	91.182	4.47342	4.36e-17	1.42e-15	602.265	293.08	-1.0391	3.27e-27	2.06e-25	Putative uncharacterized protein
BGIOSGA037300	35.2406	76.9355	1.12641	1.63e-18	5.92e-17	64.3545	31.8655	-1.01405	7.64e-19	3.38e-17	Putative uncharacterized protein
BGIOSGA017326	2.01074	15.2591	2.92386	3.5e-19	1.33e-17	174.788	79.8365	-1.13049	1.46e-82	3.33e-80	Putative uncharacterized protein
BGIOSGA017683	0.450799	6.3133	3.80784	4e-07	4.79e-06	45.2708	19.8543	-1.18913	4.14e-16	1.57e-14	Putative uncharacterized protein
BGIOSGA020294	0.01	90.6074	13.1454	8.2e-74	1.32e-71	1501.8	732.615	-1.03556	7.73e-231	7.5e-228	Putative uncharacterized protein
BGIOSGA003559	21.182	100.432	2.24532	2.29e-27	1.27e-25	19.2031	5.13998	-1.90151	3.43e-07	5.83e-06	Putative uncharacterized protein
BGIOSGA033408	0.57769	140.884	7.93	1.82e-144	6.32e-142	1827.13	819.955	-1.15596	0	0	Putative uncharacterized protein
BGIOSGA006987	0.01	10.7606	10.0715	2.05e-05	0.000181338	122.312	53.9009	-1.18218	3.73e-14	1.24e-12	Putative uncharacterized protein
BGIOSGA011669	0.01	3.76621	8.55697	2.05e-05	0.00018157	246.621	96.6035	-1.35215	8.03e-91	1.98e-88	Putative uncharacterized protein
BGIOSGA022705	0.604559	21.0207	5.11978	5.28e-10	9.2e-09	924.006	338.477	-1.44885	4.6e-151	2.12e-148	Putative uncharacterized protein
BGIOSGA031235	0.882219	3.23792	1.87586	6.39e-05	0.000509755	4.25999	1.17743	-1.85521	3.32e-08	6.41e-07	Putative uncharacterized protein
BGIOSGA007439	0.779881	18.8311	4.59372	6.42e-07	7.49e-06	197.57	98.3599	-1.00622	1.47e-15	5.36e-14	Putative uncharacterized protein
BGIOSGA013743	9.67103	20.5974	1.09072	9.91e-09	1.49e-07	37.1369	18.3679	-1.01567	2.23e-18	9.52e-17	Putative uncharacterized protein
BGIOSGA001542	7.85927	20.1449	1.35794	1.08e-09	1.8e-08	19.2501	8.87543	-1.11698	7.45e-10	1.75e-08	Putative uncharacterized protein
BGIOSGA032242	0.01	12.833	10.3256	1.8e-07	2.29e-06	1419.01	675.008	-1.07191	3.16e-151	1.48e-148	Putative uncharacterized protein
BGIOSGA007180	0.739224	6.18777	3.06534	3.95e-10	7.01e-09	87.1685	32.1462	-1.43916	3.04e-70	5.59e-68	Putative uncharacterized protein
BGIOSGA007199	5.06118	14.4427	1.5128	6.2e-06	6.07e-05	29.6231	9.82509	-1.59218	4.25e-16	1.6e-14	Putative uncharacterized protein
BGIOSGA017035	2.85322	11.7375	2.04046	1.12e-13	2.82e-12	10.5013	4.65419	-1.17397	1.55e-08	3.13e-07	Putative uncharacterized protein
BGIOSGA021540	0.01	7.24272	9.50039	4.66e-08	6.38e-07	107.475	47.0382	-1.1921	1.26e-27	7.98e-26	Putative uncharacterized protein
BGIOSGA035763	4.58754	15.7093	1.77583	9.48e-05	0.000730139	48.4483	23.6556	-1.03427	3.37e-08	6.5e-07	Putative uncharacterized protein
BGIOSGA014109	3.87786	37.454	3.27179	1.37e-17	4.62e-16	268.967	133.7	-1.00843	3.73e-36	3.23e-34	Putative uncharacterized protein
BGIOSGA015131	0.378583	8.77564	4.53482	1.22e-06	1.36e-05	295.141	73.0108	-2.01522	3.07e-123	1.07e-120	Putative uncharacterized protein
BGIOSGA034265	0.01	5.19478	9.02092	1.37e-06	1.52e-05	216.992	89.1897	-1.28269	3.14e-67	5.43e-65	Putative uncharacterized protein
BGIOSGA008945	19.7905	9.55727	-1.05014	2.7e-06	2.85e-05	7.86383	16.3402	1.05512	3.08e-07	5.25e-06	Putative uncharacterized protein
B. The differentially expressed genes that exhibited opposite regulation patterns between IR28 and LYP9 at 48 hpi.
Gene_ID	LYP9-48 hpi					IR28-48 hpi					Annotation
	Mock-RPKM	Inoculation-RPKM	Log2 Ratio (In/Mo)	P_value	FDR	Mock-RPKM	Inoculation-RPKM	Log2 Ratio (In/Mo)	P_value	FDR
BGIOSGA031909	122.236	12.8808	-3.24638	1.08e-63	1.23e-61	11.1248	90.3034	3.021	4.97e-44	5.2e-42	1,2-dihydroxy-3-keto-5-methylthiopentene dioxygenase
BGIOSGA034382	29.0823	13.8565	-1.06958	4.55e-12	9.27e-11	11.1412	22.558	1.01773	5.88e-09	1.16e-07	26S proteasome non-ATPase regulatory subunit 10
BGIOSGA009273	81.6179	4.85265	-4.07204	1.42e-108	2.95e-106	2.01398	26.2665	3.7051	2.79e-33	2.25e-31	3-ketoacyl-CoA synthase
BGIOSGA003684	66.4924	7.18911	-3.2093	1.96e-76	2.62e-74	9.93452	37.8621	1.93023	4.09e-25	2.29e-23	3-ketoacyl-CoA synthase
BGIOSGA010892	1248.59	50.6133	-4.62464	0	0	30.1662	316.185	3.38976	0	0	4-coumarate--CoA ligase
BGIOSGA029756	44.0022	12.0626	-1.86704	2.15e-26	9.71e-25	13.4618	40.0904	1.57439	3.39e-19	1.42e-17	5'-AMP-activated protein kinase, catalytic alpha subunit
BGIOSGA037804	10.7046	2.65552	-2.01116	2.01e-10	3.49e-09	0.634152	6.35706	3.32546	1.28e-10	3.04e-09	9-cis-epoxycarotenoid dioxygenase
BGIOSGA001390	8.67861	20.3675	1.23073	3.23e-09	4.95e-08	21.6621	10.5182	-1.04228	1.08e-07	1.84e-06	9-cis-epoxycarotenoid dioxygenase
BGIOSGA002627	85.3755	37.4247	-1.18983	3.8e-24	1.53e-22	23.717	73.545	1.63271	1.11e-32	8.76e-31	acetyl-CoA C-acetyltransferase
BGIOSGA033828	467.478	22.5014	-4.37681	0	0	46.8731	253.434	2.43478	1.21e-137	4.05e-135	acid phosphatase
BGIOSGA037877	1.00058	9.92869	3.31077	1.4e-10	2.46e-09	38.2398	12.02	-1.66964	3.86e-17	1.46e-15	actin beta/gamma 1
BGIOSGA003450	43.1831	0.639558	-6.07725	4.69e-93	7.84e-91	0.641465	12.992	4.34011	1.69e-24	9.09e-23	acyl-activating enzyme 14
BGIOSGA017613	8.23634	1.72061	-2.25909	4.9e-06	4.93e-05	2.15717	9.48833	2.13701	2.28e-06	3.18e-05	adenylate isopentenyltransferase (cytokinin synthase)
BGIOSGA017874	207.569	89.7488	-1.20963	2.28e-66	2.67e-64	70.7503	144.908	1.03433	1.85e-36	1.65e-34	alanine-glyoxylate transaminase / (R)-3-amino-2-methylpropionate-pyruvate transaminase
BGIOSGA034309	39.2227	8.93582	-2.13402	4.01e-24	1.61e-22	10.3566	59.6924	2.52699	2.5e-43	2.58e-41	alcohol dehydrogenase
BGIOSGA034312	922.058	367.78	-1.32602	5.07e-263	2.32e-260	320.307	733.271	1.19489	1.04e-176	5.73e-174	alcohol dehydrogenase
BGIOSGA005685	9305.11	530.323	-4.13308	0	0	205.087	4851.36	4.56409	0	0	aldehyde dehydrogenase (NAD+)
BGIOSGA037333	10.7445	5.26814	-1.02823	0.000104962	0.000810393	1.50967	6.82046	2.17564	1.04e-07	1.77e-06	alpha-dioxygenase
BGIOSGA019360	722.58	48.6873	-3.89154	0	0	49.0476	274.622	2.48519	1.32e-175	7.09e-173	alpha-L-fucosidase
BGIOSGA017756	9.1677	0.423119	-4.43742	2.61e-11	4.97e-10	0.01	9.98436	9.96353	8.32e-15	2.75e-13	alpha-L-fucosidase
BGIOSGA003833	98.0314	16.0639	-2.60942	1.92e-49	1.68e-47	26.2563	55.5468	1.08104	2.63e-09	5.42e-08	aminocyclopropanecarboxylate oxidase
BGIOSGA020018	31.4909	13.5515	-1.21648	1.36e-11	2.64e-10	7.51555	26.4981	1.81794	9.11e-17	3.35e-15	ammonium transporter, Amt family
BGIOSGA002259	20.005	9.92542	-1.01116	3.7e-06	3.81e-05	1.60565	14.1249	3.13701	7.41e-17	2.75e-15	anthocyanin 5-O-glucosyltransferase
BGIOSGA024163	10.498	0.694476	-3.91805	1.72e-17	4.97e-16	0.696546	9.69004	3.79821	8.83e-16	3.08e-14	arabidopsis histidine kinase 2/3/4 (cytokinin receptor)
BGIOSGA024170	9.88361	0.681073	-3.85916	1.15e-16	3.15e-15	0.956346	6.00928	2.65159	7.91e-08	1.37e-06	arabidopsis histidine kinase 2/3/4 (cytokinin receptor)
BGIOSGA025669	9.42974	2.64284	-1.83513	7.05e-14	1.65e-12	2.29251	5.49617	1.2615	1.64e-05	0.000195948	argonaute
BGIOSGA014083	330.201	125.607	-1.39443	9.43e-71	1.2e-68	76.6712	383.219	2.32141	8.18e-162	3.94e-159	asparagine synthase (glutamine-hydrolysing)
BGIOSGA018112	58.8612	17.3581	-1.76171	8.92e-24	3.52e-22	13.175	26.4724	1.00668	1.3e-05	0.000157875	aspartate-semialdehyde dehydrogenase
BGIOSGA001119	63.3993	24.8745	-1.3498	5e-33	2.8e-31	21.0732	43.6074	1.04917	6.11e-16	2.15e-14	ATP:ADP antiporter, AAA family
BGIOSGA007345	21.2431	47.0773	1.14804	3.03e-20	1.02e-18	44.6336	15.3789	-1.53718	5.78e-29	3.85e-27	beta-fructofuranosidase
BGIOSGA021523	9.681	1.13017	-3.09862	2.39e-16	6.41e-15	0.566767	3.36256	2.56873	1.67e-05	0.000199484	brassinosteroid insensitive 1-associated receptor kinase 1
BGIOSGA014663	101.347	12.326	-3.03953	1.47e-151	4.55e-149	6.81685	30.6104	2.16684	3.01e-32	2.34e-30	brassinosteroid insensitive 1-associated receptor kinase 1
BGIOSGA014331	34.3833	12.3564	-1.47645	2.48e-14	5.95e-13	7.76889	17.975	1.21022	2.61e-06	3.59e-05	brassinosteroid insensitive 1-associated receptor kinase 1
BGIOSGA020290	132.276	37.835	-1.80576	5.21e-69	6.41e-67	35.4299	78.922	1.15546	4.65e-22	2.22e-20	BRCA1/BRCA2-containing complex subunit 3
BGIOSGA026736	10.9876	2.31275	-2.2482	2.28e-05	0.000201718	0.662756	10.1691	3.93957	9.39e-08	1.61e-06	caffeoyl-CoA O-methyltransferase
BGIOSGA007717	14.7419	5.40121	-1.44856	3.11e-10	5.26e-09	3.27296	7.61945	1.21909	8.42e-05	0.00087414	chitin elicitor receptor kinase 1
BGIOSGA035719	82.2924	0.01	-13.0065	4.69e-93	7.88e-91	0.01	9.06451	9.82409	7.9e-11	1.92e-09	chitinase
BGIOSGA035718	27.2509	0.267732	-6.66937	1.39e-29	7.04e-28	0.268531	11.8113	5.45894	1.6e-12	4.5e-11	chitinase
BGIOSGA029009	744.073	1.47422	-8.97935	0	0	0.492872	158.307	8.3273	3.54e-188	2.07e-185	chitinase
BGIOSGA033387	67.7926	25.1893	-1.42832	1.72e-16	4.63e-15	11.2947	60.8075	2.42861	8.8e-29	5.81e-27	chitinase
BGIOSGA033527	714.053	17.2253	-5.37343	0	0	3.86791	207.321	5.74417	2.84e-214	2.23e-211	chitinase
BGIOSGA035717	145.466	5.33624	-4.76872	5.25e-134	1.34e-131	1.07043	35.586	5.05505	1.47e-34	1.22e-32	chitinase
BGIOSGA035720	596.86	5.72102	-6.70498	0	0	0.819725	472.357	9.17052	0	0	chitinase
BGIOSGA033526	245.323	0.256245	-9.90294	1.26e-285	6.52e-283	0.257009	40.4862	7.29946	5.95e-46	6.46e-44	chitinase
BGIOSGA026666	118.156	5.47144	-4.43262	5.75e-107	1.15e-104	0.522643	32.6116	5.96341	9.33e-35	7.77e-33	chitinase
BGIOSGA033529	224.486	0.744176	-8.23677	2.25e-265	1.06e-262	0.497596	64.6425	7.02136	1.6e-74	3.1e-72	chitinase
BGIOSGA035721	284.757	0.01	-14.7974	0	0	0.01	27.5958	11.4302	2.07e-30	1.46e-28	chitinase
BGIOSGA033530	442.2	74.1017	-2.57712	2.43e-251	1.08e-248	16.4879	957.191	5.85932	0	0	chitinase
BGIOSGA004841	28.7163	5.75129	-2.31991	2.03e-15	5.2e-14	5.24403	13.9468	1.41119	9.59e-05	0.00097738	chitinase
BGIOSGA004810	27.4636	8.74119	-1.65162	4.09e-10	6.84e-09	5.67293	55.1274	3.2806	1.32e-40	1.29e-38	chitinase
BGIOSGA035805	117.237	44.6638	-1.39225	6.22e-30	3.21e-28	35.9418	90.5808	1.33354	6.68e-22	3.15e-20	cysteamine dioxygenase
BGIOSGA002912	103.588	6.28683	-4.04238	1.8e-73	2.37e-71	9.14308	59.0178	2.6904	1.56e-29	1.07e-27	cysteamine dioxygenase
BGIOSGA013235	58.1692	0.510805	-6.83134	2.55e-65	2.95e-63	0.512328	6.55081	3.67653	2.3e-06	3.2e-05	cysteamine dioxygenase
BGIOSGA005958	0.377996	10.1273	4.74373	1.24e-07	1.58e-06	19.5625	6.15713	-1.66776	1.39e-05	0.000167159	cysteine and glycine-rich protein
BGIOSGA037466	36.8997	80.7304	1.1295	8.74e-10	1.41e-08	76.9889	31.2295	-1.30174	2.8e-11	7.08e-10	cysteine and glycine-rich protein
BGIOSGA005089	158.974	75.1775	-1.08042	2.05e-12	4.28e-11	53.152	113.797	1.09827	2.02e-09	4.22e-08	delta(3,5)-Delta(2,4)-dienoyl-CoA isomerase
BGIOSGA005932	207.716	13.4059	-3.95367	2.14e-81	3.07e-79	10.0844	89.9732	3.15737	7.92e-30	5.48e-28	delta8-fatty-acid desaturase
BGIOSGA027582	13.0178	6.32133	-1.04219	3.69e-05	0.000311627	3.44575	11.138	1.6926	3.63e-08	6.57e-07	disease resistance protein RPM1
BGIOSGA024210	0.777271	2.63521	1.76143	5.86e-05	0.000477377	4.51256	1.97826	-1.18972	8.88e-05	0.000915511	disease resistance protein RPM1
BGIOSGA005481	78.2452	24.7432	-1.66097	5.56e-24	2.21e-22	24.8169	50.4791	1.02436	2.81e-08	5.14e-07	DnaJ homolog subfamily C member 3
BGIOSGA022460	20.7487	5.95341	-1.80124	4.34e-09	6.56e-08	0.746395	7.63494	3.35461	5.55e-07	8.55e-06	E3 ubiquitin-protein ligase RNF115/126
BGIOSGA033392	35.4444	1.32722	-4.73908	3.21e-27	1.49e-25	0.01	10.8934	10.0892	1.6e-10	3.78e-09	E3 ubiquitin-protein ligase RNF115/126
BGIOSGA014667	273.55	86.2014	-1.66602	1.28e-74	1.69e-72	75.1145	180.014	1.26095	5e-33	3.99e-31	E3 ubiquitin-protein ligase RNF5
BGIOSGA007129	21.858	44.0078	1.0096	1.01e-06	1.13e-05	68.4155	32.2501	-1.08502	1.21e-10	2.91e-09	endoglucanase
BGIOSGA012597	22.7681	0.01	-11.1528	3.2e-22	1.18e-20	0.01	9.14106	9.83622	2.68e-09	5.49e-08	EREBP-like factor
BGIOSGA003364	772.672	6.71905	-6.84545	0	0	1.49757	204.889	7.09607	4.58e-156	2.06e-153	EREBP-like factor
BGIOSGA023726	171.635	0.357799	-8.90598	1.94e-142	5.63e-140	0.358866	30.1011	6.39023	3.45e-24	1.82e-22	EREBP-like factor
BGIOSGA016313	14.7797	4.88859	-1.59612	2.55e-05	0.000223296	2.88422	10.621	1.88067	7.18e-05	0.000760192	EREBP-like factor
BGIOSGA022380	39.3341	17.2072	-1.19277	4.75e-06	4.78e-05	9.68161	35.7384	1.88415	1.19e-09	2.54e-08	EREBP-like factor
BGIOSGA019701	158.85	3.90163	-5.34744	1.96e-106	3.87e-104	3.52193	61.6448	4.12954	3.25e-36	2.82e-34	EREBP-like factor
BGIOSGA023903	82.3634	22.9295	-1.8448	8.85e-36	5.55e-34	13.4344	39.8289	1.56789	1.43e-14	4.64e-13	EREBP-like factor
BGIOSGA011329	1085.38	7.36059	-7.20417	0	0	5.23922	644.814	6.94339	0	0	EREBP-like factor
BGIOSGA014605	157.469	16.9843	-3.21279	2.25e-118	5.11e-116	4.86712	51.7776	3.41119	8.15e-42	8.26e-40	ethylene-responsive transcription factor 2
BGIOSGA036321	4.5898	25.3747	2.46689	2.03e-17	5.85e-16	45.0276	18.2457	-1.30326	3.59e-13	1.05e-11	flavonol 3-O-methyltransferase
BGIOSGA027739	66.6055	23.1002	-1.52773	4.79e-24	1.92e-22	15.017	63.8579	2.08827	1.86e-34	1.54e-32	fructose-bisphosphate aldolase, class I
BGIOSGA009874	8.42641	0.597249	-3.81851	4.17e-07	4.93e-06	0.01	4.90202	8.93723	1.26e-05	0.00015277	galactonate dehydratase
BGIOSGA017507	75.0764	23.2201	-1.69298	1.5e-27	7.04e-26	9.9465	45.6606	2.19869	9.39e-24	4.87e-22	gibberellin 3-beta-dioxygenase
BGIOSGA008556	64.1974	21.4341	-1.58261	4.12e-34	2.41e-32	18.4913	45.6725	1.30448	9.88e-19	4.03e-17	glucose-6-phosphate 1-dehydrogenase
BGIOSGA033319	68.8018	28.1119	-1.29127	4.84e-13	1.07e-11	12.0839	61.4601	2.34657	6.09e-25	3.37e-23	glutathione S-transferase
BGIOSGA008564	1128.09	303.61	-1.89359	0	0	360.139	864.41	1.26316	3.38e-213	2.58e-210	glyceraldehyde 3-phosphate dehydrogenase
BGIOSGA022336	75.1464	13.4529	-2.48179	2.19e-28	1.07e-26	15.4206	39.4346	1.35461	1.41e-07	2.36e-06	hexaprenyldihydroxybenzoate methyltransferase
BGIOSGA007785	24.8057	2.27913	-3.44412	7.69e-33	4.27e-31	0.60958	7.9502	3.7051	6.36e-12	1.7e-10	histone deacetylase 1/2
BGIOSGA011276	160.729	6.14669	-4.70868	2.24e-121	5.22e-119	2.5958	45.4714	4.13071	2.27e-32	1.78e-30	homeobox-leucine zipper protein
BGIOSGA009084	112.588	25.6466	-2.13422	3.5e-38	2.33e-36	5.28556	24.5101	2.21325	1.04e-09	2.24e-08	HSP20 family protein
BGIOSGA012293	240.049	71.4118	-1.74909	1.99e-45	1.6e-43	60.5686	178.493	1.55922	5.17e-29	3.46e-27	HSP20 family protein
BGIOSGA031013	182.798	27.8544	-2.71428	3.13e-207	1.27e-204	27.3976	82.4189	1.58893	6.55e-48	7.49e-46	hydroxymethylglutaryl-CoA reductase (NADPH)
BGIOSGA005419	503.108	12.4146	-5.34075	0	0	8.16502	267.371	5.03324	0	0	inorganic pyrophosphatase
BGIOSGA023093	83.5629	173.125	1.05088	2.62e-29	1.31e-27	279.237	139.466	-1.00158	2.13e-42	2.17e-40	inositol oxygenase
BGIOSGA022216	94.0735	11.8538	-2.98844	7.67e-55	7.47e-53	19.0226	44.9976	1.24213	2.03e-09	4.23e-08	integrator complex subunit 11
BGIOSGA016815	85.7246	28.7733	-1.57498	3.94e-58	4.09e-56	14.2005	46.8576	1.72234	1.95e-36	1.72e-34	interleukin-1 receptor-associated kinase 4
BGIOSGA021352	13.0409	3.01943	-2.11069	3.17e-08	4.32e-07	1.73053	9.95723	2.52453	8.93e-08	1.53e-06	jasmonate O-methyltransferase
BGIOSGA030886	78.8002	7.70917	-3.35355	2.56e-28	1.25e-26	24.8534	61.0145	1.29571	1.24e-07	2.09e-06	large subunit ribosomal protein L40e
BGIOSGA030996	77.6903	9.91179	-2.97052	4.71e-25	2e-23	19.8827	42.9361	1.11068	8.83e-05	0.000911757	large subunit ribosomal protein L40e
BGIOSGA004724	6.65085	2.07046	-1.68358	1.22e-05	0.000113987	1.2979	4.91223	1.9202	4.45e-05	0.000492556	L-ascorbate oxidase
BGIOSGA000512	0.406117	9.94037	4.61333	6.92e-19	2.16e-17	10.7784	2.20506	-2.28925	2.58e-11	6.54e-10	L-ascorbate oxidase
BGIOSGA017837	19.4356	39.7356	1.03173	7.37e-11	1.33e-09	138.405	29.1681	-2.24644	2.25e-101	5.63e-99	L-ascorbate oxidase
BGIOSGA013391	8.42223	0.539183	-3.96536	1.43e-21	5.12e-20	0.270395	4.05665	3.90715	8.12e-11	1.97e-09	linoleate 9S-lipoxygenase
BGIOSGA031728	18.6062	7.37111	-1.33583	3.42e-17	9.7e-16	4.36544	18.438	2.07848	2.51e-30	1.76e-28	LRR receptor-like serine/threonine-protein kinase FLS2
BGIOSGA033486	150.881	35.1103	-2.10344	7.84e-120	1.81e-117	17.7507	71.4578	2.00922	5.5e-54	7.06e-52	LRR receptor-like serine/threonine-protein kinase FLS2
BGIOSGA036454	5.46793	0.840616	-2.70147	3.09e-12	6.37e-11	1.07306	4.31219	2.00668	2.64e-07	4.27e-06	LRR receptor-like serine/threonine-protein kinase FLS2
BGIOSGA001677	1.52525	6.05399	1.98884	1.66e-05	0.000151424	10.1707	1.86334	-2.44845	2.26e-10	5.26e-09	LRR receptor-like serine/threonine-protein kinase FLS2
BGIOSGA014839	46.2859	5.74116	-3.01116	7.97e-59	8.36e-57	3.01624	32.957	3.44976	1.66e-47	1.87e-45	malate synthase
BGIOSGA024972	67.0889	24.684	-1.4425	2.74e-31	1.46e-29	9.90303	61.2398	2.62853	5.23e-61	7.99e-59	MFS transporter, SP family, solute carrier family 2 (myo-inositol transporter), member 13
BGIOSGA032104	24.5822	2.23202	-3.46119	3.2e-31	1.7e-29	2.39858	10.1412	2.07998	2.15e-08	4e-07	multidrug resistance protein, MATE family
BGIOSGA020326	197.565	13.0179	-3.92376	1.71e-273	8.38e-271	10.4143	54.2182	2.38022	6.99e-47	7.74e-45	multidrug resistance protein, MATE family
BGIOSGA008698	216.642	26.4469	-3.03414	1.61e-153	5.03e-151	18.0083	38.8332	1.10863	1.88e-08	3.51e-07	myb proto-oncogene protein, plant
BGIOSGA017601	70.4207	19.8122	-1.82961	4.27e-26	1.9e-24	8.86151	42.5757	2.26441	6.17e-21	2.82e-19	myb proto-oncogene protein, plant
BGIOSGA016141	16.9607	46.8996	1.46738	9.72e-16	2.53e-14	44.7887	18.418	-1.28202	1.96e-12	5.47e-11	N-acetyltransferase 10
BGIOSGA011553	65.6986	25.8053	-1.34819	6.29e-19	1.97e-17	19.5252	45.751	1.22846	6.79e-12	1.81e-10	naringenin 3-dioxygenase
BGIOSGA033499	2.08321	0.330745	-2.65502	5.45e-05	0.000447777	0.0829327	1.78149	4.42499	4.5e-06	5.89e-05	nucleoprotein TPR
BGIOSGA023152	0.174266	4.49599	4.68928	2.39e-07	2.92e-06	61.3972	0.177412	-8.43493	2.62e-103	6.79e-101	pectate lyase
BGIOSGA004591	90.9762	15.6136	-2.54268	6.61e-92	1.09e-89	6.26408	34.5135	2.46199	2.41e-34	1.99e-32	pectinesterase
BGIOSGA023757	4.65937	18.3344	1.97635	2.23e-13	5.08e-12	113.053	21.1003	-2.42166	1.16e-94	2.76e-92	peptidylprolyl isomerase
BGIOSGA021076	443.951	2.389	-7.53785	0	0	0.958447	70.344	6.19758	2.98e-81	6.29e-79	peroxidase
BGIOSGA014042	634.305	37.143	-4.09401	0	0	24.013	329.191	3.77704	8e-304	9.16e-301	peroxidase
BGIOSGA013613	117.247	34.4015	-1.76901	3.14e-45	2.52e-43	23.2423	56.3732	1.27825	1.99e-14	6.34e-13	peroxidase
BGIOSGA005232	25.6434	11.3093	-1.18108	3.46e-07	4.14e-06	3.05388	17.8505	2.54725	5.75e-13	1.66e-11	peroxidase
BGIOSGA013612	45.9375	17.2817	-1.41043	2.77e-13	6.25e-12	6.78256	33.1479	2.28902	7.02e-18	2.73e-16	peroxidase
BGIOSGA026389	17.3343	1.1945	-3.85916	1.15e-16	3.14e-15	1.19806	9.80404	3.03268	2.91e-08	5.32e-07	peroxidase
BGIOSGA002969	17.0286	6.84451	-1.31494	5.42e-06	5.39e-05	3.0034	16.8971	2.49211	2.95e-12	8.08e-11	peroxidase
BGIOSGA018760	14.547	4.59293	-1.66324	7.67e-07	8.75e-06	2.41299	38.3704	3.9911	3.94e-39	3.75e-37	peroxidase
BGIOSGA011874	24.7428	53.409	1.11007	2.64e-16	7.06e-15	171.898	40.0743	-2.10081	2.47e-120	7.23e-118	peroxidase
BGIOSGA012589	0.203234	7.0584	5.11812	6.33e-10	1.04e-08	27.5087	3.72426	-2.88486	2.87e-23	1.46e-21	peroxidase
BGIOSGA032182	420.092	1.70643	-7.94358	0	0	0.855757	193.08	7.81778	0	0	phosphoenolpyruvate carboxykinase (ATP)
BGIOSGA013421	87.3102	40.7149	-1.10059	1.63e-09	2.57e-08	24.6917	49.5433	1.00466	2.79e-05	0.000320025	phospholipase A2
BGIOSGA024413	318.197	72.4662	-2.13454	1.08e-36	6.93e-35	133.943	297.389	1.15073	7.77e-15	2.58e-13	phospholipase D
BGIOSGA036477	9.39504	2.64374	-1.82932	1.02e-07	1.31e-06	4.04721	11.135	1.4601	8.9e-07	1.32e-05	phosphoribosylamine--glycine ligase
BGIOSGA016651	6.13274	0.209844	-4.86914	2.66e-08	3.66e-07	0.841879	9.90341	3.55624	1.48e-10	3.5e-09	phytochrome-interacting factor 3
BGIOSGA027183	8.91401	26.536	1.5738	1.56e-07	1.97e-06	105.146	15.7971	-2.73466	6e-50	7.14e-48	polygalacturonase
BGIOSGA004589	41.4937	12.9404	-1.68101	3.28e-13	7.36e-12	5.30958	19.9145	1.90715	4.77e-08	8.48e-07	polyneuridine-aldehyde esterase
BGIOSGA010878	26.0817	4.25095	-2.61718	5.72e-32	3.13e-30	5.26683	14.2384	1.43478	6.8e-09	1.34e-07	pre-mRNA-processing factor 6
BGIOSGA021426	22.662	6.98933	-1.69705	4.72e-14	1.11e-12	2.74311	10.6003	1.95022	1.84e-08	3.45e-07	protein brassinosteroid insensitive 1
BGIOSGA017834	26.2158	9.73522	-1.42915	4.82e-23	1.86e-21	6.96303	17.5198	1.3312	2.63e-14	8.34e-13	protein brassinosteroid insensitive 1
BGIOSGA023086	32.8149	9.68667	-1.76028	1.73e-40	1.23e-38	7.54823	20.4878	1.44056	1.39e-19	5.92e-18	protein-serine/threonine kinase
BGIOSGA008605	46.5242	13.7565	-1.75787	3.67e-19	1.17e-17	14.0313	39.9485	1.50949	1.43e-13	4.3e-12	pseudo-response regulator 7
BGIOSGA027952	377.103	1.68178	-7.80882	0	0	0.281133	10.0651	5.16196	3.71e-10	8.45e-09	Putative uncharacterized protein
BGIOSGA010105	28.4209	12.186	-1.22173	1.37e-05	0.000126622	1.74605	15.7172	3.17018	2.66e-09	5.47e-08	Putative uncharacterized protein
BGIOSGA009607	26.3325	10.2652	-1.35908	4.84e-10	8.01e-09	10.8574	24.7016	1.18592	6.88e-08	1.2e-06	Putative uncharacterized protein
BGIOSGA027117	14.1627	4.87004	-1.54009	6.68e-09	9.85e-08	2.23294	6.85229	1.61764	3.45e-05	0.000388783	Putative uncharacterized protein
BGIOSGA035351	13.7458	5.05534	-1.44311	4.59e-11	8.51e-10	3.34838	8.41594	1.32966	1.51e-06	2.17e-05	Putative uncharacterized protein
BGIOSGA027695	1334.14	1.96919	-9.40409	0	0	1.41076	239.262	7.40598	2.44e-243	2.03e-240	Putative uncharacterized protein
BGIOSGA031858	14.0597	0.01	-10.4573	1.18e-14	2.91e-13	0.01	5.91211	9.20753	1.52e-06	2.17e-05	Putative uncharacterized protein
BGIOSGA009761	192.188	63.3304	-1.60155	4.56e-43	3.46e-41	25.4795	93.6071	1.87728	1.31e-26	7.94e-25	Putative uncharacterized protein
BGIOSGA039640	334.748	21.016	-3.99352	1.39e-125	3.38e-123	6.44069	40.7273	2.66071	1.05e-11	2.76e-10	Putative uncharacterized protein
BGIOSGA003377	38.9853	4.08644	-3.25402	1.37e-27	6.45e-26	3.55214	23.4781	2.72456	1.75e-14	5.59e-13	Putative uncharacterized protein
BGIOSGA029234	31.9972	12.2734	-1.38241	6.24e-09	9.26e-08	6.69019	17.2455	1.3661	2.73e-05	0.000313581	Putative uncharacterized protein
BGIOSGA017927	30.9542	8.53213	-1.85916	8.85e-05	0.000692482	1.71151	49.0202	4.84003	3.28e-15	1.11e-13	Putative uncharacterized protein
BGIOSGA010890	160.524	2.00109	-6.32586	9.31e-112	1.98e-109	0.802823	65.6972	6.35461	3.74e-46	4.09e-44	Putative uncharacterized protein
BGIOSGA000466	22.2381	0.65383	-5.08797	1.36e-35	8.47e-34	1.14761	5.03102	2.13221	8.78e-05	0.000907239	Putative uncharacterized protein
BGIOSGA031273	12.0642	1.02611	-3.55548	2.66e-15	6.76e-14	0.514585	5.61465	3.44771	1.61e-07	2.67e-06	Putative uncharacterized protein
BGIOSGA007919	111.279	46.2521	-1.26659	4.95e-45	3.94e-43	39.4245	84.2179	1.09503	1.88e-27	1.19e-25	Putative uncharacterized protein
BGIOSGA021957	155.239	3.72683	-5.38039	4.97e-66	5.81e-64	4.36094	63.089	3.85468	1.19e-22	5.87e-21	Putative uncharacterized protein
BGIOSGA008348	75.2164	13.5248	-2.47544	4.43e-22	1.63e-20	13.0627	42.6555	1.70728	1.33e-08	2.54e-07	Putative uncharacterized protein
BGIOSGA011412	264.978	55.2547	-2.2617	7.8e-70	9.73e-68	33.4428	287.355	3.10307	9.94e-106	2.63e-103	Putative uncharacterized protein
BGIOSGA009775	384.567	156.937	-1.29305	1.1e-27	5.21e-26	134.208	277.108	1.04597	7.57e-15	2.52e-13	Putative uncharacterized protein
BGIOSGA032055	335.184	10.7879	-4.95747	0	0	9.90568	69.3694	2.80797	8.64e-73	1.59e-70	Putative uncharacterized protein
BGIOSGA025937	49.3052	0.01	-12.2675	1.18e-14	2.9e-13	0.01	22.9153	11.1621	3.71e-07	5.89e-06	Putative uncharacterized protein
BGIOSGA006315	158.04	46.8929	-1.75285	1.26e-19	4.11e-18	32.3832	389.614	3.58873	1.73e-101	4.37e-99	Putative uncharacterized protein
BGIOSGA004323	209.116	19.4678	-3.42514	9.6e-176	3.41e-173	11.9453	66.969	2.48706	1.89e-41	1.89e-39	Putative uncharacterized protein
BGIOSGA026786	38.8965	1.7952	-4.43742	1.64e-21	5.87e-20	0.01	6.90675	9.43186	2.54e-05	0.000294205	Putative uncharacterized protein
BGIOSGA026093	70.9097	0.01	-12.7918	4.6e-27	2.12e-25	0.01	14.1061	10.4621	6.22e-06	7.99e-05	Putative uncharacterized protein
BGIOSGA010997	27.6506	1.16755	-4.56575	8.7e-24	3.44e-22	0.01	45.5188	12.1522	3.07e-47	3.44e-45	Putative uncharacterized protein
BGIOSGA011127	21.2846	7.80024	-1.44822	2.34e-13	5.31e-12	4.81446	10.2189	1.08579	5.71e-05	0.000613758	Putative uncharacterized protein
BGIOSGA026374	65.2044	21.3136	-1.6132	3.85e-08	5.22e-07	21.3771	74.1911	1.79518	2.98e-10	6.86e-09	Putative uncharacterized protein
BGIOSGA026072	99.9895	47.5708	-1.0717	4.6e-26	2.04e-24	37.3181	80.5294	1.10964	3.02e-22	1.46e-20	Putative uncharacterized protein
BGIOSGA005050	24.8095	1.13623	-4.44856	1.45e-16	3.95e-15	0.01	10.4915	10.035	5.42e-09	1.08e-07	Putative uncharacterized protein
BGIOSGA014274	91.5825	40.5858	-1.1741	1.96e-06	2.1e-05	15.9287	57.0278	1.84003	1.94e-07	3.18e-06	Putative uncharacterized protein
BGIOSGA018577	50.179	18.5667	-1.43437	2.78e-05	0.000241006	7.61809	29.4388	1.95022	7.82e-05	0.000817371	Putative uncharacterized protein
BGIOSGA022083	182.847	6.5383	-4.80557	4.65e-56	4.6e-54	3.2789	27.6706	3.07707	4.28e-07	6.72e-06	Putative uncharacterized protein
BGIOSGA038881	876.582	38.5293	-4.50786	0	0	17.5655	98.8236	2.49211	1.09e-24	5.88e-23	Putative uncharacterized protein
BGIOSGA031491	20.9135	2.14679	-3.28418	4.04e-12	8.27e-11	1.0766	8.443	2.97128	3.86e-05	0.000430634	Putative uncharacterized protein
BGIOSGA016984	91.2861	19.9988	-2.19048	1.29e-10	2.28e-09	14.1589	54.3122	1.93957	5.53e-06	7.18e-05	Putative uncharacterized protein
BGIOSGA016269	89.4231	10.2386	-3.12664	7.24e-20	2.39e-18	3.42303	63.9013	4.2225	4.48e-18	1.76e-16	Putative uncharacterized protein
BGIOSGA020644	48.6981	20.0893	-1.27744	2.33e-06	2.46e-05	14.7035	50.6914	1.78558	8.16e-10	1.78e-08	Putative uncharacterized protein
BGIOSGA030199	29.1007	14.4382	-1.01116	5.72e-09	8.53e-08	11.9692	25.5449	1.09371	7.04e-09	1.38e-07	Putative uncharacterized protein
BGIOSGA023353	722.557	40.5389	-4.15573	0	0	71.3269	250.957	1.81492	3.22e-68	5.56e-66	Putative uncharacterized protein
BGIOSGA008513	307.765	1.29404	-7.8938	3.74e-139	1.02e-136	0.01	92.2703	13.1717	2.91e-43	3e-41	Putative uncharacterized protein
BGIOSGA026094	77.4302	0.01	-12.9187	1.74e-29	8.77e-28	0.01	85.4662	13.0611	3.02e-32	2.34e-30	Putative uncharacterized protein
BGIOSGA018258	275.657	111.555	-1.30512	1.06e-36	6.81e-35	55.9439	236.227	2.07812	1.81e-59	2.66e-57	Putative uncharacterized protein
BGIOSGA011958	192.75	3.78743	-5.66937	3.41e-55	3.34e-53	3.79872	47.6004	3.64739	2.25e-11	5.72e-10	Putative uncharacterized protein
BGIOSGA036773	287.145	43.9485	-2.70789	6.87e-61	7.51e-59	25.7131	129.256	2.32966	7.89e-24	4.11e-22	Putative uncharacterized protein
BGIOSGA012186	168.672	0.464924	-8.50301	1.92e-107	3.86e-105	0.46631	95.8756	7.68373	3.22e-60	4.8e-58	Putative uncharacterized protein
BGIOSGA033689	34.4279	15.0109	-1.19757	0.000113484	0.000870514	2.5958	32.9252	3.66495	3.94e-14	1.23e-12	Putative uncharacterized protein
BGIOSGA008324	135.213	35.4158	-1.93277	1.71e-21	6.11e-20	37.5707	81.7541	1.12168	9.02e-07	1.33e-05	Putative uncharacterized protein
BGIOSGA033476	51.8602	14.4451	-1.84405	8.2e-07	9.3e-06	61.5747	168.578	1.45301	6.22e-14	1.92e-12	Putative uncharacterized protein
BGIOSGA005425	148.396	27.6657	-2.42328	6e-46	4.89e-44	4.47551	63.6347	3.82969	4e-31	2.91e-29	Putative uncharacterized protein
BGIOSGA001967	5801.12	590.662	-3.29592	0	0	111.352	3303.94	4.89098	0	0	Putative uncharacterized protein
BGIOSGA001968	12378.7	1160.51	-3.41502	0	0	369.384	5215.83	3.8197	0	0	Putative uncharacterized protein
BGIOSGA034386	86.9392	9.4112	-3.20756	2.06e-21	7.31e-20	0.786605	82.0717	6.7051	3.24e-30	2.26e-28	Putative uncharacterized protein
BGIOSGA002473	5.02492	0.712315	-2.81851	4.96e-08	6.63e-07	0.01	3.41043	8.41381	2.68e-09	5.49e-08	Putative uncharacterized protein
BGIOSGA028486	115.45	12.1792	-3.24478	8.69e-112	1.86e-109	13.9333	29.286	1.07167	8.15e-08	1.41e-06	Putative uncharacterized protein
BGIOSGA013814	207.66	50.5292	-2.03904	3.66e-92	6.08e-90	17.3053	117.337	2.76138	1.64e-74	3.16e-72	Putative uncharacterized protein
BGIOSGA002958	39.3888	16.1095	-1.28988	7.85e-10	1.27e-08	15.098	66.9234	2.14815	1.65e-30	1.17e-28	Putative uncharacterized protein
BGIOSGA022213	622.702	24.8024	-4.64999	5.5e-278	2.74e-275	23.7948	342.971	3.84937	2.74e-134	8.77e-132	Putative uncharacterized protein
BGIOSGA016861	161.334	28.4689	-2.5026	5.28e-62	5.88e-60	18.9122	51.9673	1.45828	6.91e-11	1.69e-09	Putative uncharacterized protein
BGIOSGA007637	29.8345	8.37867	-1.83219	2.24e-06	2.37e-05	5.60244	32.0924	2.5181	2.35e-09	4.88e-08	Putative uncharacterized protein
BGIOSGA032777	18.1966	3.00939	-2.59612	1.17e-05	0.000109502	3.01837	27.7876	3.2026	1.45e-09	3.08e-08	Putative uncharacterized protein
BGIOSGA008512	316.707	7.39451	-5.42055	1.42e-112	3.1e-110	2.96662	77.3819	4.7051	2.14e-26	1.29e-24	Putative uncharacterized protein
BGIOSGA016390	2125.11	220.53	-3.26849	0	0	185.85	695.5	1.90391	1.32e-208	9.54e-206	Putative uncharacterized protein
BGIOSGA014273	16.9179	3.67227	-2.2038	3.82e-05	0.000320599	0.526175	10.2263	4.2806	1.69e-05	0.000200916	Putative uncharacterized protein
BGIOSGA030388	10.3903	0.631239	-4.04091	4.6e-12	9.34e-11	0.21104	3.66987	4.12014	6.28e-05	0.00067013	Putative uncharacterized protein
BGIOSGA002833	45.3158	4.49666	-3.33309	1.12e-29	5.68e-28	1.80403	13.8402	2.93957	6.52e-09	1.29e-07	Putative uncharacterized protein
BGIOSGA033010	76.9555	0.426606	-7.49497	5.93e-53	5.55e-51	0.427878	38.9536	6.50841	2.7e-26	1.61e-24	Putative uncharacterized protein
BGIOSGA016435	31.6362	13.18	-1.26322	1.28e-08	1.83e-07	12.2579	35.4035	1.53018	4.16e-12	1.13e-10	Putative uncharacterized protein
BGIOSGA015855	66.0738	16.5637	-1.99605	1.27e-21	4.59e-20	3.46106	42.8382	3.62961	3.47e-26	2.04e-24	Putative uncharacterized protein
BGIOSGA024704	149.425	72.9102	-1.03523	4.48e-35	2.71e-33	59.0646	131.085	1.15013	4.23e-36	3.67e-34	Putative uncharacterized protein
BGIOSGA017285	256.487	37.4722	-2.775	2.43e-134	6.34e-132	0.601342	574.521	9.89996	0	0	Putative uncharacterized protein
BGIOSGA015494	30.5478	0.531797	-5.84405	1.67e-16	4.52e-15	0.01	15.2768	10.5771	2.68e-09	5.5e-08	Putative uncharacterized protein
BGIOSGA000260	16.4287	0.01	-10.682	1.37e-18	4.21e-17	0.277131	5.95308	4.42499	4.5e-06	5.9e-05	Putative uncharacterized protein
BGIOSGA036457	54.2226	10.2161	-2.40805	5.29e-12	1.07e-10	6.14794	37.0339	2.59067	3.64e-09	7.35e-08	Putative uncharacterized protein
BGIOSGA012219	379.468	118.161	-1.68323	1.93e-149	5.89e-147	84.257	229.18	1.44361	2.1e-72	3.82e-70	Putative uncharacterized protein
BGIOSGA030296	21.6204	1.02161	-4.40348	5.27e-06	5.26e-05	2.04931	22.0107	3.42499	2.85e-05	0.000326495	Putative uncharacterized protein
BGIOSGA006846	32.7694	2.32263	-3.81851	4.52e-22	1.66e-20	1.33118	16.6805	3.64739	2.25e-11	5.72e-10	Putative uncharacterized protein
BGIOSGA015291	44.2703	10.7269	-2.04511	7.65e-11	1.38e-09	9.73423	40.353	2.05154	5.84e-10	1.3e-08	Putative uncharacterized protein
BGIOSGA026372	221.998	7.67395	-4.85443	3.18e-122	7.59e-120	4.07479	49.5546	3.60422	3.49e-23	1.76e-21	Putative uncharacterized protein
BGIOSGA037710	62.2768	0.01	-12.6045	2.44e-24	9.98e-23	0.794631	45.5188	5.84003	2.16e-16	7.81e-15	Putative uncharacterized protein
BGIOSGA009514	337.226	1.09355	-8.26855	2.61e-181	9.39e-179	0.01	64.5116	12.6553	6.42e-36	5.51e-34	Putative uncharacterized protein
BGIOSGA036292	7.54292	3.19352	-1.23998	2.32e-05	0.000204793	0.60057	3.3788	2.49211	6.05e-06	7.81e-05	Putative uncharacterized protein
BGIOSGA005679	11.7789	1.66973	-2.81851	9.91e-06	9.41e-05	1.67471	13.7046	3.03268	7.77e-07	1.16e-05	Putative uncharacterized protein
BGIOSGA004674	54.5948	20.3976	-1.42037	1.12e-17	3.28e-16	11.2191	24.5274	1.12844	1.91e-06	2.69e-05	Putative uncharacterized protein
BGIOSGA014487	32.6738	4.69267	-2.79965	1.86e-13	4.24e-12	4.27878	18.8203	2.13701	2.28e-06	3.17e-05	Putative uncharacterized protein
BGIOSGA037623	489.116	29.7354	-4.03992	0	0	8.94721	94.2335	3.39673	3.51e-55	4.55e-53	Putative uncharacterized protein
BGIOSGA004601	101.205	24.282	-2.05933	7.82e-112	1.68e-109	22.9512	179.922	2.97073	9.22e-299	1.01e-295	Putative uncharacterized protein
BGIOSGA000374	100.638	46.7387	-1.10648	7.72e-19	2.4e-17	35.0945	95.6418	1.4464	2.91e-26	1.73e-24	Putative uncharacterized protein
BGIOSGA014920	11.4108	2.02194	-2.49659	3.51e-05	0.000297263	2.02796	10.787	2.41119	8.76e-05	0.000905143	Putative uncharacterized protein
BGIOSGA001346	15.5782	6.14815	-1.34131	1.08e-06	1.2e-05	4.05226	10.6331	1.39176	3.86e-05	0.0004306	Putative uncharacterized protein
BGIOSGA036920	24.6665	2.40752	-3.35693	1.53e-24	6.29e-23	0.804898	15.4376	4.2615	1.21e-18	4.93e-17	Putative uncharacterized protein
BGIOSGA010998	6.47141	0.01	-9.33794	2.18e-07	2.68e-06	0.01	5.09091	8.99178	6.22e-06	8e-05	Putative uncharacterized protein
BGIOSGA021955	62.1949	1.99083	-4.96536	1.35e-24	5.59e-23	5.32471	31.3185	2.55624	5.15e-08	9.12e-07	Putative uncharacterized protein
BGIOSGA011250	34.9689	10.3523	-1.75612	1.28e-17	3.73e-16	9.03721	25.5692	1.50046	8.63e-11	2.09e-09	Putative uncharacterized protein
BGIOSGA023698	26.4272	6.42735	-2.03973	1.43e-12	3.03e-11	0.515721	19.255	5.2225	3.41e-20	1.51e-18	Putative uncharacterized protein
BGIOSGA011190	387.866	1.429	-8.08441	2.88e-238	1.24e-235	1.91101	243.372	6.99268	7.22e-145	2.79e-142	Putative uncharacterized protein
BGIOSGA027919	30.4604	2.45584	-3.63265	6.95e-34	4.01e-32	3.60001	13.9547	1.95467	6.61e-09	1.3e-07	Putative uncharacterized protein
BGIOSGA034713	66.2544	4.23504	-3.96757	2.84e-72	3.65e-70	0.606809	47.174	6.2806	4.59e-65	7.47e-63	Putative uncharacterized protein
BGIOSGA023090	52.3874	5.99812	-3.12664	4.11e-29	2.04e-27	4.34489	42.7349	3.29802	5.72e-25	3.18e-23	Putative uncharacterized protein
BGIOSGA033575	10.8605	0.367393	-4.88563	3.76e-23	1.46e-21	1.22829	5.5283	2.17018	1.37e-06	1.97e-05	Putative uncharacterized protein
BGIOSGA037572	26.0817	6.0896	-2.09862	3.77e-05	0.000317645	9.16163	35.9241	1.97128	3.41e-06	4.58e-05	Putative uncharacterized protein
BGIOSGA008598	46.551	0.01	-12.1846	5.9e-15	1.48e-13	0.01	14.1166	10.4632	5.15e-05	0.00055869	Putative uncharacterized protein
BGIOSGA031338	173.306	49.3778	-1.81139	2.42e-48	2.05e-46	35.1799	167.351	2.25006	5.43e-61	8.24e-59	Putative uncharacterized protein
BGIOSGA026509	19.1266	3.10569	-2.62259	1.71e-09	2.67e-08	0.01	6.72666	9.39375	1.52e-06	2.17e-05	Putative uncharacterized protein
BGIOSGA017288	50.3361	4.78053	-3.39635	1.98e-59	2.12e-57	1.98405	23.5084	3.56666	1.8e-29	1.23e-27	Putative uncharacterized protein
BGIOSGA031054	15.8844	7.19992	-1.14156	3.78e-05	0.000317914	4.87931	11.9786	1.29571	8.51e-05	0.000881793	Putative uncharacterized protein
BGIOSGA033576	10.0415	0.01	-9.97176	4.89e-24	1.95e-22	0.519159	7.16921	3.78756	9.48e-13	2.7e-11	Putative uncharacterized protein
BGIOSGA016475	7.47286	0.436193	-4.09862	7.14e-05	0.000571132	0.01	11.1879	10.1277	2.22e-08	4.11e-07	Putative uncharacterized protein
BGIOSGA001546	80.49	27.3658	-1.55644	2.52e-20	8.5e-19	13.4045	38.1966	1.51072	6.21e-10	1.38e-08	Putative uncharacterized protein
BGIOSGA006183	115.067	13.7016	-3.07005	2.71e-36	1.72e-34	7.44382	42.7575	2.52206	7.91e-12	2.1e-10	Putative uncharacterized protein
BGIOSGA014276	39.5723	11.6017	-1.77015	2.65e-05	0.000231521	0.895102	24.7214	4.78756	8.21e-08	1.42e-06	Putative uncharacterized protein
BGIOSGA016786	12.6115	3.76774	-1.74296	1.22e-09	1.94e-08	2.69927	14.3577	2.41119	1.56e-15	5.4e-14	Putative uncharacterized protein
BGIOSGA004971	9.64667	0.531797	-4.18108	1.85e-13	4.22e-12	0.355588	7.27469	4.35461	1.38e-10	3.29e-09	Putative uncharacterized protein
BGIOSGA000154	170.164	7.53809	-4.49659	1.88e-107	3.82e-105	6.04845	73.8575	3.61011	2.31e-40	2.25e-38	Putative uncharacterized protein
BGIOSGA027693	649.293	3.38803	-7.58228	0	0	0.566355	87.4788	7.27108	4.64e-89	1.05e-86	Putative uncharacterized protein
BGIOSGA000082	19.0842	5.52334	-1.78877	1.95e-12	4.09e-11	1.74108	14.0858	3.01619	1.88e-16	6.84e-15	Putative uncharacterized protein
BGIOSGA021050	184.877	78.0035	-1.24496	1.23e-28	6.02e-27	51.0708	140.42	1.45918	1.5e-27	9.57e-26	Putative uncharacterized protein
BGIOSGA009523	65.6829	1.78079	-5.20493	2.49e-48	2.1e-46	0.01	12.7891	10.3207	1.93e-11	4.94e-10	Putative uncharacterized protein
BGIOSGA017935	113.86	31.0569	-1.87428	4.74e-22	1.74e-20	24.1677	97.7869	2.01656	8.87e-21	4.04e-19	Putative uncharacterized protein
BGIOSGA033567	5.07326	0.01	-8.98677	1.34e-08	1.91e-07	1.35939	7.54862	2.47325	1.27e-06	1.83e-05	Putative uncharacterized protein
BGIOSGA035760	95.783	35.3072	-1.43981	2.24e-39	1.54e-37	34.2376	75.5376	1.14161	3.5e-22	1.68e-20	Putative uncharacterized protein
BGIOSGA007884	17.8383	42.643	1.25733	3.95e-07	4.69e-06	27.4374	9.4929	-1.53122	2.83e-06	3.85e-05	Putative uncharacterized protein
BGIOSGA019546	7.30862	35.8349	2.2937	6.12e-12	1.23e-10	343.586	29.7623	-3.52912	6.81e-157	3.12e-154	Putative uncharacterized protein
BGIOSGA034975	2.39178	18.3087	2.93637	2.93e-10	4.97e-09	116.301	10.4355	-3.47828	6.22e-67	1.04e-64	Putative uncharacterized protein
BGIOSGA007442	3.1721	26.2305	3.04773	1.67e-05	0.000151552	57.8792	17.2233	-1.74868	3.79e-06	5.04e-05	Putative uncharacterized protein
BGIOSGA011669	5.13484	27.1748	2.40388	2.8e-16	7.48e-15	149.907	7.46792	-4.32722	1.08e-140	3.8e-138	Putative uncharacterized protein
BGIOSGA022705	38.2128	98.7081	1.36911	1.51e-11	2.93e-10	473.884	55.5752	-3.09202	4.45e-136	1.45e-133	Putative uncharacterized protein
BGIOSGA012871	429.765	874.428	1.02479	2.63e-204	1.02e-201	827.555	398.289	-1.05504	1.52e-200	9.72e-198	Putative uncharacterized protein
BGIOSGA018552	0.616104	8.25332	3.74373	9.6e-07	1.08e-05	317.934	9.40841	-5.07863	9.93e-259	8.8e-256	Putative uncharacterized protein
BGIOSGA032242	9.27351	51.7616	2.48069	8.63e-14	2.01e-12	539.925	79.6578	-2.76087	2.51e-144	9.43e-142	Putative uncharacterized protein
BGIOSGA011266	1.1218	7.51378	2.74373	1.17e-09	1.87e-08	39.6347	4.8537	-3.02961	2.64e-49	3.09e-47	Putative uncharacterized protein
BGIOSGA021937	9.20532	43.8451	2.25188	3.45e-13	7.71e-12	17.4071	4.68576	-1.89332	5.36e-05	0.000578093	Putative uncharacterized protein
BGIOSGA021071	1.17662	8.46477	2.84682	1.24e-10	2.18e-09	72.3114	3.14439	-4.52337	2.42e-116	6.85e-114	Putative uncharacterized protein
BGIOSGA003531	7.13723	27.0174	1.92045	1e-11	1.98e-10	147.592	12.3793	-3.57562	2.48e-111	6.81e-109	Putative uncharacterized protein
BGIOSGA004437	12.3313	1.01969	-3.59612	3.17e-35	1.93e-33	1.388	4.0352	1.53964	2.21e-05	0.000258637	Putative uncharacterized protein
BGIOSGA029533	84.1042	22.3175	-1.914	5.36e-46	4.39e-44	10.1575	58.4927	2.52572	7.18e-45	7.68e-43	Putative uncharacterized protein
BGIOSGA031304	8.54556	3.44488	-1.31072	4.54e-05	0.000378511	2.39203	9.92325	2.05258	1.62e-09	3.42e-08	Putative uncharacterized protein
BGIOSGA005746	22.3254	4.64166	-2.26597	1.28e-27	6.07e-26	1.5871	5.95269	1.90715	6.47e-07	9.8e-06	Putative uncharacterized protein
BGIOSGA000361	127.256	60.0093	-1.08448	1.48e-20	5.09e-19	44.2141	104.46	1.24037	1.06e-20	4.83e-19	Putative uncharacterized protein
BGIOSGA020319	8.8915	1.20736	-2.88057	6.01e-17	1.69e-15	1.30411	5.62179	2.10797	3.65e-08	6.61e-07	Putative uncharacterized protein
BGIOSGA034298	17.0759	5.68681	-1.58627	9.74e-13	2.1e-11	2.91008	7.50141	1.3661	2.73e-05	0.000313712	Putative uncharacterized protein
BGIOSGA025884	11.4729	1.2523	-3.19558	1.59e-19	5.14e-18	0.114185	4.90561	5.42499	3.17e-12	8.65e-11	Putative uncharacterized protein
BGIOSGA028944	6.00208	2.05747	-1.54459	1.94e-05	0.000173837	3.80137	9.77669	1.36283	7.11e-07	1.07e-05	Putative uncharacterized protein
BGIOSGA000500	104.976	30.9164	-1.76362	1.76e-54	1.7e-52	20.2613	59.2928	1.54913	3.29e-26	1.95e-24	Putative uncharacterized protein
BGIOSGA034297	19.5015	3.0867	-2.65945	6.45e-26	2.83e-24	0.476293	8.03886	4.07707	4.25e-16	1.51e-14	Putative uncharacterized protein
BGIOSGA017709	49.8468	13.1258	-1.9251	1.3e-68	1.58e-66	9.66915	31.8023	1.71767	7.27e-38	6.66e-36	Putative uncharacterized protein
BGIOSGA020021	172.888	2.43433	-6.15017	0	0	1.92757	27.7357	3.84689	1.1e-46	1.21e-44	pyruvate decarboxylase
BGIOSGA002345	37.2908	18.4368	-1.01623	1.7e-12	3.58e-11	13.0224	27.8403	1.09618	1.09e-10	2.63e-09	pyruvate decarboxylase
BGIOSGA020022	66.4955	4.61242	-3.84966	9.73e-111	2.05e-108	3.34112	35.0968	3.39293	5.24e-53	6.52e-51	pyruvate decarboxylase
BGIOSGA010483	154.993	0.524611	-8.20674	0	0	0.701566	161.289	7.84485	0	0	pyruvate,orthophosphate dikinase
BGIOSGA000982	58.792	22.9495	-1.35715	3.97e-18	1.19e-16	6.45363	27.2861	2.07998	1.84e-15	6.32e-14	RAV-like factor
BGIOSGA037531	124.272	1.97016	-5.97904	0	0	1.88622	35.5566	4.23655	1.99e-90	4.55e-88	respiratory burst oxidase
BGIOSGA016111	207.015	52.3531	-1.98338	4.97e-50	4.4e-48	51.6192	136.556	1.40352	5.79e-21	2.66e-19	ribose 5-phosphate isomerase A
BGIOSGA007558	66.7636	33.3356	-1.002	2.32e-07	2.84e-06	27.5098	116.889	2.08713	4.61e-32	3.54e-30	ribulose-bisphosphate carboxylase small chain
BGIOSGA031779	126.599	53.2156	-1.25035	9.51e-25	3.98e-23	33.5412	101.139	1.59233	5.38e-28	3.46e-26	RING finger and CHY zinc finger domain-containing protein 1
BGIOSGA008913	37.1589	18.2864	-1.02294	3.27e-06	3.39e-05	15.6349	31.371	1.00466	2.79e-05	0.000320159	RNA-binding protein Musashi
BGIOSGA004352	351.846	20.943	-4.0704	1.6e-303	8.75e-301	16.1383	191.022	3.56517	3.78e-148	1.53e-145	serine O-acetyltransferase
BGIOSGA024124	13.2233	4.25314	-1.63648	3.56e-13	7.94e-12	3.3582	10.3054	1.61764	2.43e-10	5.63e-09	serine/threonine-protein kinase PBS1
BGIOSGA025876	15.8544	3.50862	-2.1759	6.26e-18	1.87e-16	1.70278	9.98626	2.55205	7.24e-14	2.22e-12	serine/threonine-protein kinase PBS1
BGIOSGA024169	76.5905	4.5741	-4.06561	1.18e-144	3.53e-142	2.70559	31.4059	3.53702	1.04e-53	1.32e-51	serine/threonine-protein kinase PBS1
BGIOSGA034385	133.433	6.37643	-4.38722	1.1e-83	1.65e-81	1.12861	123.143	6.76964	8.86e-93	2.06e-90	shikimate O-hydroxycinnamoyltransferase
BGIOSGA037364	58.0186	17.1658	-1.75698	6.23e-21	2.17e-19	12.7141	43.6222	1.77863	3.2e-16	1.14e-14	solute carrier family 50 (sugar transporter)
BGIOSGA028166	4.24381	1.22824	-1.78877	9.68e-06	9.23e-05	0.615951	3.24032	2.39525	3.74e-06	4.99e-05	somatic embryogenesis receptor kinase 1
BGIOSGA025883	45.8522	1.35818	-5.07725	2.48e-103	4.77e-101	2.49741	24.1528	3.27369	2.42e-40	2.35e-38	somatic embryogenesis receptor kinase 1
BGIOSGA024148	20.9754	5.37884	-1.96333	6.06e-20	2.01e-18	4.22208	13.1963	1.64411	1.81e-10	4.25e-09	somatic embryogenesis receptor kinase 1
BGIOSGA019120	15.7189	6.35466	-1.30661	3.05e-09	4.69e-08	1.97002	14.5802	2.88773	8.64e-22	4.06e-20	somatic embryogenesis receptor kinase 1
BGIOSGA015737	6.4054	0.876696	-2.86914	2.56e-20	8.65e-19	0.87931	2.58593	1.55624	8.12e-05	0.000847086	somatic embryogenesis receptor kinase 4
BGIOSGA001049	12.0968	1.90533	-2.66651	2.06e-20	6.99e-19	1.24216	5.6689	2.19022	2.24e-08	4.15e-07	somatic embryogenesis receptor kinase 4
BGIOSGA012862	50.4476	15.835	-1.67167	6.28e-26	2.76e-24	11.9543	29.8717	1.32125	1.34e-11	3.47e-10	starch phosphorylase
BGIOSGA008177	16.8632	1.33866	-3.65502	1.2e-16	3.26e-15	0.01	8.24047	9.68658	9.55e-12	2.51e-10	trans-cinnamate 4-monooxygenase
BGIOSGA017703	318.788	86.1345	-1.88794	1.43e-103	2.77e-101	47.7586	194.166	2.02346	3.56e-69	6.27e-67	transcription elongation factor SPT5
BGIOSGA032814	9.72138	0.47056	-4.36871	9.64e-11	1.72e-09	0.235981	6.75885	4.84003	4.19e-08	7.52e-07	transcription factor MYC2
BGIOSGA027740	194.904	74.502	-1.38741	1.41e-113	3.12e-111	53.7623	162.315	1.59413	3.36e-115	9.42e-113	translation initiation factor 4G
BGIOSGA028759	19.7273	7.81129	-1.33656	6.49e-14	1.52e-12	8.11776	19.9869	1.2999	1.94e-13	5.78e-12	trehalose 6-phosphate synthase/phosphatase
BGIOSGA037524	27.425	10.5523	-1.37794	7.93e-17	2.2e-15	7.90993	15.9544	1.01221	7.65e-07	1.14e-05	tRNA wybutosine-synthesizing protein 3
BGIOSGA027045	11.7051	1.88813	-2.6321	1.44e-31	7.73e-30	1.14774	6.80937	2.56873	2.35e-18	9.4e-17	U4/U6 small nuclear ribonucleoprotein PRP3
BGIOSGA009484	29.2095	14.5673	-1.0037	9.22e-09	1.34e-07	11.5982	24.4983	1.07877	2.81e-08	5.14e-07	ubiquinone biosynthesis monooxygenase Coq6
BGIOSGA007082	10957.1	2404.54	-2.18803	0	0	1906.04	7666.81	2.00805	0	0	ubiquitin C
BGIOSGA033123	19.6219	6.73061	-1.54365	2.04e-07	2.51e-06	3.13424	10.358	1.72456	5.16e-05	0.000559246	ubiquitin C
BGIOSGA040489	41.0788	9.7053	-2.08155	2.77e-20	9.33e-19	5.84054	25.142	2.10593	4.94e-13	1.44e-11	WRKY transcription factor 29
BGIOSGA019646	108.068	40.4122	-1.41908	1.92e-45	1.55e-43	14.6811	65.9462	2.16733	2.03e-49	2.4e-47	WRKY transcription factor 33
BGIOSGA007670	39.4589	3.11459	-3.66324	2.22e-37	1.46e-35	0.669403	10.0428	3.90715	8.12e-11	1.97e-09	WRKY transcription factor 33
BGIOSGA014811	94.3189	40.3259	-1.22584	9.74e-18	2.88e-16	34.4094	79.0403	1.19979	1.58e-14	5.07e-13	zinc finger protein CONSTANS
