# Supplementary material for: Differential expression profiling of the early response to Ustilaginoidea virens between false smut resistant and susceptible rice varieties
Source: BMC Genomics. 2015 Nov 16;16:955. doi: 10.1186/s12864-015-2193-x (PMC4647755; doi:10.1186/s12864-015-2193-x)
Supplement: Additional file 5: Table S3. — The enriched GO terms for the genes that were up-regulated in IR28 and LYP9 at 24 hpi and 48 hpi. (XLSX 21 kb) [file 12864_2015_2193_MOESM5_ESM.xlsx]

## Sheet: Table S3
Additional file 5: Table S3. The enriched GO terms for the genes that were up-regulated in LYP9 and IR28 at 24hpi and 48 hpi.
A. The enriched GO terms for the genes that were common up-regulated in LYP9 and IR28 at 24hpi.
Gene Ontology term	IR28			LYP9
	DEGs with GO annotation (628)	All genes with GO annotation (13025)	P_value	DEGs with GO annotation (788)	All genes with GO annotation (15030)	P_value
Cellular Component
GO:0005623 cell	386(61.46%)	6437(49.42%)	0	467(59.26%)	7508(49.95%)	0
GO:0044464 cell part	386(61.46%)	6437(49.42%)	0	467(59.26%)	7508(49.95%)	0
GO:0043226 organelle	304(48.41%)	5058(38.83%)	0	361(45.81%)	6025(40.09%)	0.001
GO:0031982 vesicle	187(29.78%)	1737(13.34%)	0	137(17.39%)	1520(10.11%)	0
GO:0043229 intracellular organelle	303(48.25%)	5034(38.65%)	0	361(45.81%)	6002(39.93%)	0.001
GO:0005622 intracellular	322(51.27%)	5438(41.75%)	0	383(48.60%)	644(42.80%)	0.002
GO:0044424 intracellular part	322(51.27%)	5426(41.66%)	0	382(48.48%)	6442(42.86%)	0.001
Molecular Function
GO:0003824 catalytic activity	268(42.68%)	3791(29.11%)	0	322(40.86%)	4360(29.01%)	0
GO:0043167 ion binding	85(13.54%)	1109(8.51%)	0	88(11.17%)	1267(8.43%)	0.007
GO:0016491 oxidoreductase activity	51(8.12%)	603(4.63%)	0	48(6.09%)	622(4.14%)	0.008
GO:0005215 transporter activity	29(4.62%)	366(2.81%)	0.008	49(6.22%)	444(2.95%)	0
GO:0022857 transmembrane transporter activity	29(4.62%)	322(2.47%)	0.001	44(5.58%)	379(2.52%)	0
Biological Process
GO:0008152 metabolic process	194(30.89%)	3367(25.85%)	0.005	257(32.61%)	4055(26.98%)	0.001
GO:0006950 response to stress	31(4.94%)	415(3.19%)	0.016	42(53.30%)	510(3.39%)	0.004
B. The enriched GO terms for the genes that were specific up-regulated in IR28 at 24 hpi.
Gene Ontology term	IR28
	DEGs with GO annotation (628)	All genes with GO annotation (13025)	P_value
Molecular Function
GO:0016740 transferase activity	88(14.01%)	1429(10.97%)	0.018
GO:0016829 lyase activity	14(2.23%)	144(1.11%)	0.01
C. The enriched GO terms for the genes that were specific up-regulated in LYP9 at 24 hpi.
Gene Ontology term	LYP9
	DEGs with GO annotation (628)	All genes with GO annotation (15030)	P_value
Cellular Component
GO:0016020 membrane	93(11.80%)	1247(8.30%)	0.001
GO:0044425 membrane part	48(6.09%)	598(3.98%)	0.003
Molecular Function
GO:0022892 substrate-specific transporter activity	35(4.44%)	324(2.16%)	0
GO:0005488 binding	275(34.90%)	4325(28.8%)	0
GO:0000166 nucleotide binding	99(12.56%)	1534910.21%)	0.034
GO:0001882 nucleoside binding	71(9.01%)	1075(7.15%)	0.05
GO:0016787 hydrolase activity	128(16.24%)	1487(9.89%)	0
Biological Process
GO:0000003 reproduction	26(3.30%)	288(1.92%)	0.007
GO:0022414 reproductive process	23(2.92%)	276(1.84%)	0.03
GO:0006807 nitrogen compound metabolic process	86(10.91%)	1254(8.34%)	0.012
GO:0044238 primary metabolic process	188(23.86%)	2930(19.495)	0.003
GO:0009987 cellular process	224(28.43%)	3712(24.70%)	0.018
GO:0006996 organelle organization	25(3.17%)	249(1.66%)	0.001
GO:0051716 cellular response to stimulus	25(3.17%)	227(1.51%)	0
GO:0016043 cellular component organization	34(4.31%)	392(2.61%)	0.004
GO:0022414 reproductive process	23(2.92%)	276(1.84%0	0.03
GO:0032502 developmental process	44(5.58%)	602(4.01%)	0.029
GO:0003006 reproductive developmental process	22(2.79%)	242(1.61%)	0.012
GO:0048856 anatomical structure development	24(3.05%)	299(1.99%)	0.041
GO:0019222 regulation of metabolic process	14(1.78%)	141(0.94%)	0.02
GO:0050896 response to stimulus	82(10.41%)	1052(7.00%)	0
GO:0009628 response to abiotic stimulus	28(3.559%)	274(1.82%)	0.001
GO:0009719 response to endogenous stimulus	27(3.43%)	232(1.54%)	0
GO:0042221 response to chemical stimulus	41(5.20%)	439(2.92%)	0
GO:0051716 cellular response to stimulus	25(3.17%)	227(1.51%)	0
GO:0051179 localization	66(8.38%)	783(5.21%)	0
GO:0051234 establishment of localization	66(8.38%)	768(5.11%)	0
GO:0006810 transport	61(7.74%)	703(4.68%)	0
GO:0065007 biological regulation	42(5.33%)	558(3.71%)	0.021
GO:0050789 regulation of biological process	31(3.93%)	402(2.67%)	0.035
GO:0065008 regulation of biological quality	15(1.90%)	168(1.12%)	0.044
D. The enriched GO terms for the genes that were common up-regulated in LYP9 and IR28 at 48 hpi.
Gene Ontology term	IR28			LYP9
	DEGs with GO annotation (672)	All genes with GO annotation (13267)	P_value	DEGs with GO annotation (539)	All genes with GO annotation (11892)	P_value
Cellular Component
GO:0005623 cell	387(57.59%)	6316(47.61%)	0	410(76.07%)	6516(54.79%)	0
GO:0044464 cell part	387(57.59%)	6316(47.61%)	0	410(76.07%)	6516(54.79%)	0
GO:0043226 organelle	316(47.02%)	5063(38.16%)	0	359(66.60%)	5243(44.09%)	0
GO:0031982 vesicle	195(29.02%)	1735(13.08%)	0	108(20.04%)	1560(13.12%)	0
GO:0043229 intracellular organelle	316(47.02%)	5049(38.06%)	0	358(66.42%)	5218(43.88%)	0
GO:0005622 intracellular	332(49.40%)	5383(40.57%)	0	375(69.57%)	5560(26.75%)	0
GO:0044424 intracellular part	332(49.40%)	5374(40.51%)	0	375(69.57%)	5552(46.69%)	0
Molecular Function
GO:0003824 catalytic activity	240(35.71%)	3528(26.59%)	0	252(46.75%)	3668(30.84%)	0
GO:0016491 oxidoreductase activity	49(7.29%)	598(4.51%)	0.001	56(10.39%)	635(5.34%)	0
GO:0016829 lyase activity	15(2.23%)	160(1.21%)	0.02	16(2.97%)	167(1.40%)	0.003
GO:0043167 ion binding	90(13.39%)	1154(8.70%)	0	88(16.33%)	1112(9.35%)	0
Biological Process
GO:0008152 metabolic process	188(27.98%)	3163(23.84%)	0.014	337(62.52%)	3362(28.27%)	0
E. The enriched GO terms for the genes that were specific up-regulated in IR28 at 48 hpi.
Gene Ontology term	IR28
	DEGs with GO annotation (672)	All genes with GO annotation (13267)	P_value
Molecular Function
GO:0016740 transferase activity	89(13.24%)	1315(9.91%)	0.005
F. The enriched GO terms for the genes that were specific up-regulated in LYP9 at 48 hpi.
Gene Ontology term	LYP9
	DEGs with GO annotation (539)	All genes with GO annotation (11892)	P_value
Cellular Component
GO:0031975 envelope	43(7.98%)	334(2.81%)	0
GO:0031967 organelle envelope	43(7.98%)	329(2.77%)	0
GO:0032991 macromolecular complex	61(11.32%)	619(5.21)	0
GO:0030529 ribonucleoprotein complex	36(6.68%)	242(2.03%)	0
GO:0043227 membrane-bounded organelle	259(48.05%)	3872(32.56%)	0
GO:0043228 non-membrane-bounded organelle	19(3.53%)	166(1.40%)	0
GO:0044422 organelle part	111(20.59%)	927(7.80%)	0
GO:0044446 intracellular organelle part	107(19.85%)	817(6.87%)	0
Molecular Function
GO:0016874 ligase activity	16(2.97%)	143(1.20%)	0
GO:0005198 structural molecule activity	30(5.57%)	195(1.64%)	0
GO:0005488 binding	218(40.45%)	1046(8.80%)	0
GO:0003676 nucleic acid binding	45(8.35%)	600(5.05%)	0.001
GO:0048037 cofactor binding	18(3.34%)	195(1.64%)	0.003
GO:0016787 hydrolase activity	81(15.03%)	1132(9.52%)	0
Biological Process
GO:0000003 reproduction	17(3.15%)	198(1.66%)	0.01
GO:0022414 reproductive process	16(2.97%)	187(1.57%)	0.012
GO:0006807 nitrogen compound metabolic process	59(10.95%)	856(7.20%)	0.001
GO:0009056 catabolic process	20(3.71%)	275(2.31%)	0.037
GO:0009058 biosynthetic process	47(8.72%)	695(5.84%)	0.006
GO:0043170 macromolecule metabolic process	102(18.92%)	1610(13.54%)	0
GO:0044237 cellular metabolic process	137(25.42%)	2219(18.66%)	0
GO:0044238 primary metabolic process	145(26.90%)	2225(18.71%)	0
GO:0009987 cellular process	170(31.54%)	2803(23.57%)	0
GO:0006996 organelle organization	15(2.78%)	175(1.47%)	0.015
GO:0016043 cellular component organization	27(5.01%)	317(2.67%)	0.001
GO:0003006 reproductive developmental process	16(2.97%)	169(1.42%)	0.004
GO:0044085 cellular component biogenesis	20(3.71%)	128(1.08%)	0
GO:0050896 response to stimulus	60(11.13%)	806(6.78%)	0
GO:0006950 response to stress	40(7.42%)	381(3.20%)	0
GO:0065008 regulation of biological quality	12(2.23%)	145(1.22%)	0.041
