# Supplementary material for: Differential expression profiling of the early response to Ustilaginoidea virens between false smut resistant and susceptible rice varieties
Source: BMC Genomics. 2015 Nov 16;16:955. doi: 10.1186/s12864-015-2193-x (PMC4647755; doi:10.1186/s12864-015-2193-x)
Supplement: Additional file 7: Table S4. — Protein kinase genes in the GO term “transferase activity” (GO: 0016740) that were induced by U. virens in IR28 and repressed in LYP9. (XLSX 21 kb) [file 12864_2015_2193_MOESM7_ESM.xlsx]

## Sheet: Table S4
Additional file 7: Table S4. Protein kinase genes in the GO term "transferase activity" (GO: 0016740) that were induced by U. virens in IR28 and repressed in LYP9.
A. Protein kinase genes in the GO term "transferase activity" (GO: 0016740) that were induced by U. virens in IR28 and repressed in LYP9 at 24 hpi.
Gene	IR28-24 hpi					LYP9-24 hpi					Annotation
	Mock-RPKM	Inoculation-RPKM	Log2 Ratio (In/Mo)	P_value	FDR	Mock-RPKM	Inoculation-RPKM	Log2 Ratio (In/Mo)	P_value	FDR
BGIOSGA034733	0.01	3.05756	8.25624	1.12e-07	2.01e-06	0.0954567	0.219285	-3.25485	0.482776	0.712684	Serine/threonine-protein kinase
BGIOSGA001049	1.40629	5.68315	2.0148	1.17e-10	2.97e-09	2.58366	1.75603	-0.5571	0.19805	0.415216	Serine/threonine-protein kinase
BGIOSGA003716	0.0794429	2.12108	4.73874	1.12e-07	2.01e-06	0.34056	0.219285	-0.635103	0.65521	0.785297	Putative uncharacterized protein
BGIOSGA014663	6.96387	25.7895	1.88882	2.96e-33	2.25e-31	16.0836	10.5052	-0.614493	0.00130347	0.00739923	lectin-like receptor kinase, putative, expressed
BGIOSGA016815	15.2495	61.4558	2.01078	3.47e-84	8e-82	36.0122	22.708	-0.665281	2.08e-07	2.62e-06	Receptor like protein kinase, putative, expressed
BGIOSGA024031	5.57421	12.0586	1.11322	4.88e-08	9.27e-07	14.8605	8.72659	-0.767997	0.0002076	0.00147691	Putative uncharacterized protein
BGIOSGA024885	1.36043	4.96004	1.86629	1.78e-07	3.14e-06	0.457408	0.220892	-1.05014	0.425116	0.666261	Lectin-like receptor kinase 7, putative, expressed
BGIOSGA028166	1.04838	3.5871	1.77466	1.04e-06	1.65e-05	3.70113	1.44691	-1.35499	0.000659766	0.00409037	Putative uncharacterized protein
BGIOSGA037856	5.33132	16.8233	1.6579	5.37e-27	3.32e-25	10.2885	9.40605	-0.129367	0.47419	0.7163	Receptor-like protein kinase HAIKU2 precursor, putative, expressed
BGIOSGA017709	11.5201	32.9551	1.51635	1.11e-47	1.3e-45	17.281	8.77704	-0.977384	5.29e-10	9.21e-09	Receptor-like kinase precursor expressed
BGIOSGA007717	2.61022	6.7127	1.36272	1.06e-06	1.67e-05	6.78158	4.58495	-0.564713	0.0508114	0.155103	LYK8, putative, expressed
BGIOSGA000957	0.137821	3.67976	4.73874	1.12e-07	2.02e-06	0.39388	0.380426	-0.0501403	0.967428	1	Mitogen-activated kinase 2 putative
BGIOSGA010959	18.1433	42.8997	1.24153	3.12e-17	1.25e-15	29.7198	24.2259	-0.294874	0.100382	0.257095	MPK5-Mitogen-activated protein kinase 5
BGIOSGA017269	11.6573	42.9475	1.88134	1.19e-33	9.17e-32	8.32883	8.77564	0.0753906	0.805314	0.889807	Protein kinase, putative, expressed
BGIOSGA020994	6.74551	14.2532	1.07928	1.63e-09	3.7e-08	9.74852	10.1561	0.0590888	0.78268	0.876972	Putative uncharacterized protein
BGIOSGA026394	50.398	142.413	1.49864	1.81e-84	4.22e-82	108.2	83.2978	-0.377348	1.44e-05	0.000131604	Cbl-interacting serine/threonine
BGIOSGA029756	6.80723	16.2846	1.25836	5.52e-09	1.17e-07	14.6761	13.8452	-0.0840876	0.703622	0.824886	CAMK_KIN1/SNF1/Nim1_like.34 - CAMK includes calcium/calmodulin depedent protein kinases, expressed
BGIOSGA025853	7.05342	14.885	1.07746	5.57e-07	9.15e-06	7.76577	9.7347	0.326008	0.245962	0.47037	Probable pyruvate, phosphate dikinase regulatory protein, chloroplastic
BGIOSGA005495	5.55433	12.0895	1.12207	5.19e-06	7.3e-05	2.76064	0.49994	-2.46518	0.00200244	0.0107228	Kinase apk1a chloroplast precursor
BGIOSGA017574	10.6782	38.0546	1.83341	2.78e-35	2.31e-33	15.5668	10.5692	-0.558605	0.0119408	0.048719	MRH1, putative, expressed
BGIOSGA020640	0.907731	4.32784	2.25331	4.29e-06	6.14e-05	0.64855	0.469798	-0.465178	0.688896	0.811045	Putative uncharacterized protein
BGIOSGA031993	0.599751	12.4387	4.37433	8.5e-21	4.12e-19	1.92828	1.24161	-0.635103	0.413154	0.652966	Putative uncharacterized protein
BGIOSGA037152	5.60647	13.9107	1.31103	8.26e-16	3.06e-14	22.6444	13.3436	-0.763003	3.83e-08	5.29e-07	Putative uncharacterized protein
BGIOSGA001444	1.08074	4.43132	2.03572	7.58e-06	0.000103323	0.77216	1.34241	0.797857	0.334714	0.570437	Putative uncharacterized protein
BGIOSGA019120	2.92378	12.7782	2.12778	7.97e-20	3.7e-18	5.10637	3.58687	-0.509572	0.128133	0.305289	Putative uncharacterized protein
BGIOSGA024148	4.52071	13.2457	1.5509	1.1e-13	3.55e-12	2.34904	1.92848	-0.284606	0.552786	0.716911	TKL_IRAK_DUF26-ld.5 - DUF26 kinases have homology to DUF26 containing loci, expressed
BGIOSGA024158	6.37822	14.9285	1.22684	2.02e-12	5.94e-11	14.9141	5.00161	-1.57621	1.17e-12	2.7e-11	TKL_IRAK_DUF26-lc.20 - DUF26 kinases have homology to DUF26 containing loci, expressed
BGIOSGA024169	5.44124	25.4709	2.22684	1.41e-39	1.32e-37	9.42455	7.85102	-0.263544	0.266504	0.487153	TKL_IRAK_DUF26-lc.15 - DUF26 kinases have homology to DUF26 containing loci, expressed
B. Protein kinase genes in the GO term "transferase activity" (GO: 0016740) that were induced by U. virens in IR28 and repressed in LYP9 at 48 hpi.
Gene	IR28-48 hpi					LYP9-48 hpi					Annotation
	Mock-RPKM	Inoculation-RPKM	Log2 Ratio (In/Mo)	P_value	FDR	Mock-RPKM	Inoculation-RPKM	Log2 Ratio (In/Mo)	P_value	FDR
BGIOSGA029642	0.435536	2.67308	2.61764	9.56e-06	0.000118643	4.87963	3.05812	-0.674124	0.0270618	0.0996777	D-mannose binding lectin family protein, expressed
BGIOSGA040474	13.0265	27.0389	1.05359	5.61e-13	1.63e-11	34.298	19.2447	-0.833663	1.97e-11	3.79e-10	Receptor-like protein kinase, putative, expressed
BGIOSGA024124	3.3582	10.3054	1.61764	2.43e-10	5.63e-09	13.2233	4.25314	-1.63648	3.56e-13	7.94e-12	Serine/threonine-protein kinase receptor precursor, putative, expressed
BGIOSGA024885	0.228369	4.32161	4.24213	9.9e-10	2.14e-08	4.81862	2.04921	-1.23355	0.00168737	0.00972399	Lectin-like receptor kinase 7, putative, expressed
BGIOSGA014663	6.81685	30.6104	2.16684	3.01e-32	2.34e-30	101.347	12.326	-3.03953	1.47e-151	4.55e-149	Lectin-like receptor kinase, putative, expressed
BGIOSGA024884	0.44563	2.84899	2.67653	4.61e-05	0.000508721	3.4701	0.999687	-1.79543	0.000393058	0.00267381	Lectin-like receptor kinase, putative, expressed
BGIOSGA016815	14.2005	46.8576	1.72234	1.95e-36	1.72e-34	85.7246	28.7733	-1.57498	3.94e-58	4.09e-56	Receptor like protein kinase, putative, expressed
BGIOSGA037856	7.45017	28.3977	1.93043	1.18e-37	1.07e-35	23.4027	16.6544	-0.490769	0.000138376	0.00104123	Receptor-like protein kinase HAIKU2 precursor, putative, expressed
BGIOSGA019501	2.76668	10.3214	1.89941	6.93e-14	2.13e-12	2.20755	1.70375	-0.373729	0.376754	0.6219	Shr5-receptor-like kinase putative
BGIOSGA024730	36.2445	96.6063	1.41436	2.17e-31	1.62e-29	62.8459	47.2875	-0.41036	0.00111979	0.00674439	Uncharacterized protein At4g06744 precursor, putative, expressed
BGIOSGA017834	6.96303	17.5198	1.3312	2.63e-14	8.34e-13	26.2158	9.73522	-1.42915	4.82e-23	1.86e-21	Leucine-rich repeat family protein, putative, expressed
BGIOSGA025013	4.35973	8.76544	1.00759	8.91e-06	0.000111596	10.196	6.67005	-0.612241	0.00172304	0.00991351	Phytosulfokine receptor precursor, putative, expressed
BGIOSGA017709	9.66915	31.8023	1.71767	7.27e-38	6.66e-36	49.8468	13.1258	-1.9251	1.3e-68	1.58e-66	Receptor-like kinase precursor expressed
BGIOSGA023086	7.54823	20.4878	1.44056	1.39e-19	5.92e-18	32.8149	9.68667	-1.76028	1.73e-40	1.23e-38	Receptor-like protein kinase 5 precursor, putative, expressed
BGIOSGA007717	3.27296	7.61945	1.21909	8.42e-05	0.00087414	14.7419	5.40121	-1.44856	3.11e-10	5.26e-09	LYK8, putative, expressed
BGIOSGA017808	22.3348	47.5205	1.08926	4.19e-15	1.41e-13	28.8744	31.0273	0.103743	0.471968	0.715732	Calcium-dependent kinase isoform 2
BGIOSGA010192	5.93496	14.1655	1.25507	1.37e-05	0.000164913	8.31243	11.2967	0.442559	0.113577	0.290278	CAMK_KIN1/SNF1/Nim1_like.17 - CAMK includes calcium/calmodulin depedent protein kinases, expressed
BGIOSGA029756	13.4618	40.0904	1.57439	3.39e-19	1.42e-17	44.0022	12.0626	-1.86704	2.15e-26	9.71e-25	CAMK_KIN1/SNF1/Nim1_like.34 - CAMK includes calcium/calmodulin depedent protein kinases, expressed
BGIOSGA021426	2.74311	10.6003	1.95022	1.84e-08	3.45e-07	22.662	6.98933	-1.69705	4.72e-14	1.11e-12	Protein kinase domain containing protein, expressed]:
BGIOSGA031304	2.39203	9.92325	2.05258	1.62e-09	3.42e-08	8.54556	3.44488	-1.31072	4.54e-05	0.000378511	Protein kinase family protein, putative, expressed
BGIOSGA017269	5.10338	25.5214	2.32218	1.47e-18	5.95e-17	17.8521	22.0489	0.304617	0.127445	0.307164	Protein kinase, putative, expressed
BGIOSGA007292	14.7329	31.7066	1.10574	1.07e-08	2.07e-07	36.5273	39.6796	0.119425	0.41005	0.654074	Serine/threonine-protein kinase At1g18390 precursor, putative, expressed
BGIOSGA026025	8.65265	23.8705	1.46402	1.41e-07	2.36e-06	11.3284	6.01271	-0.913862	0.0127563	0.0540441	STE_PAK_Ste20_Slob_Wnk.5 - STE kinases include homologs to sterile 7, sterile 11 and sterile 20 from yeast, expressed
BGIOSGA011757	40.4768	90.7589	1.16494	7.85e-31	5.63e-29	86.7918	48.1061	-0.851339	2.11e-18	6.43e-17	Serine/threonine-protein kinase, putative, expressed
BGIOSGA017498	13.8624	49.0042	1.82173	1.02e-23	5.29e-22	43.0144	22.3577	-0.944045	1.23e-08	1.76e-07	ATP binding putative expressed
BGIOSGA017574	8.00285	23.7714	1.57064	4.62e-13	1.35e-11	14.6903	12.8892	-0.188697	0.383368	0.623941	MRH1, putative, expressed
BGIOSGA011012	48.178	102.812	1.09356	1e-22	4.96e-21	106.831	74.7437	-0.515304	1.66e-07	2.08e-06	Protein kinase APK1A, chloroplast precursor, putative, expressed
BGIOSGA007391	8.73352	19.9145	1.18918	8.63e-07	1.28e-05	20.4754	12.6985	-0.689231	0.00152786	0.00888404	Serine/threonine-protein kinase Cx32, chloroplast precursor, putative, expressed
BGIOSGA010552	0.01	2.45101	7.93723	5.15e-05	0.000558249	1.03181	0.511928	-1.01116	0.337442	0.580889	Tyrosine protein kinase domain containing protein, putative, expressed
BGIOSGA014331	7.76889	17.975	1.21022	2.61e-06	3.59e-05	34.3833	12.3564	-1.47645	2.48e-14	5.95e-13	Tyrosine protein kinase domain containing protein, putative, expressed
BGIOSGA014137	88.7201	180.134	1.02174	6.15e-58	8.66e-56	252.001	146.779	-0.779782	5.06e-52	4.64e-50	Phosphatidylinositol 3- and 4-kinase family protein, putative, expressed
BGIOSGA025883	2.49741	24.1528	3.27369	2.42e-40	2.35e-38	45.8522	1.35818	-5.07725	2.48e-103	4.77e-101	Putative uncharacterized protein
BGIOSGA024172	8.11186	22.2852	1.45798	2.07e-14	6.58e-13	19.212	10.1675	-0.91805	8.25e-07	9.35e-06	TKL_IRAK_DUF26-lc.12 - DUF26 kinases have homology to DUF26 containing loci, expressed
BGIOSGA024169	2.70559	31.4059	3.53702	1.04e-53	1.32e-51	76.5905	4.5741	-4.06561	1.18e-144	3.53e-142	TKL_IRAK_DUF26-lc.15 - DUF26 kinases have homology to DUF26 containing loci, expressed
BGIOSGA024148	4.22208	13.1963	1.64411	1.81e-10	4.25e-09	20.9754	5.37884	-1.96333	6.06e-20	2.01e-18	TKL_IRAK_DUF26-ld.5 - DUF26 kinases have homology to DUF26 containing loci, expressed
