# Supplementary material for: Differential expression profiling of the early response to Ustilaginoidea virens between false smut resistant and susceptible rice varieties
Source: BMC Genomics. 2015 Nov 16;16:955. doi: 10.1186/s12864-015-2193-x (PMC4647755; doi:10.1186/s12864-015-2193-x)
Supplement: Additional file 8: Table S5. — The enriched signaling and biosynthetic pathways of DEGs in IR28 and LYP9 at 24 hpi and 48 hpi revealed by KEGG enrichment analysis. (XLSX 21 kb) [file 12864_2015_2193_MOESM8_ESM.xlsx]

## Sheet: Table S5
Additional file 8: Table S5. The enriched signaling and biosynthetic pathways of DEGs in IR28 and LYP9 at 24 hpi and 48 hpi revealed by KEGG enrichment analysis.
A. The enriched signaling and biosynthetic pathways of DEGs in LYP9 at 24 hpi revealed by KEGG enrichment analysis.
LYP9-24 hpi	Pathway	DEGs with pathway annotation (2472)	All genes with pathway annotation (18851)	P_value	Qvalue≦0.05	Pathway ID
1	Biosynthesis of secondary metabolites	227 (23.52%)	2865 (15.2%)	1.95939e-12	2.25329e-10	ko01110
2	Phenylpropanoid biosynthesis	65 (6.74%)	538 (2.85%)	1.00737e-10	5.7924e-09	ko00940
3	Phenylalanine metabolism	38 (3.94%)	264 (1.4%)	7.88545e-09	2.54981e-07	ko00360
4	Starch and sucrose metabolism	52 (5.39%)	432 (2.29%)	8.86889e-09	2.54981e-07	ko00500
5	Other glycan degradation	29 (3.01%)	174 (0.92%)	1.77095e-08	4.0732e-07	ko00511
6	Amino sugar and nucleotide sugar metabolism	35 (3.63%)	263 (1.4%)	2.20054e-07	4.21769e-06	ko00520
7	Metabolic pathways	297 (30.78%)	4651 (24.67%)	5.93357e-06	9.74801e-05	ko01100
8	Carotenoid biosynthesis	27 (2.8%)	231 (1.23%)	5.53238e-05	0.00079528	ko00906
9	Ascorbate and aldarate metabolism	18 (1.87%)	133 (0.71%)	0.000150929	0.00192854	ko00053
10	Flavonoid biosynthesis	31 (3.21%)	314 (1.67%)	0.000370811	0.00426433	ko00941
11	Glycosaminoglycan degradation	8 (0.83%)	45 (0.24%)	0.00182392	0.0190683	ko00531
12	Fatty acid elongation	10 (1.04%)	68 (0.36%)	0.00230237	0.0220644	ko00062
13	Glycosphingolipid biosynthesis - ganglio series	6 (0.62%)	30 (0.16%)	0.00365415	0.0323252	ko00604
14	Other types of O-glycan biosynthesis	5 (0.52%)	22 (0.12%)	0.0044188	0.0362973	ko00514
15	Galactose metabolism	14 (1.45%)	126 (0.67%)	0.00514699	0.0394603	ko00052
16	Pentose and glucuronate interconversions	19 (1.97%)	197 (1.05%)	0.00606341	0.0435808	ko00040
B. The enriched signaling and biosynthetic pathways of DEGs in IR28 at 24 hpi revealed by KEGG enrichment analysis.
IR28-24 hpi	Pathway	DEGs with pathway annotation (2472)	All genes with pathway annotation (18851)	P_value	Qvalue≦0.05	Pathway ID
1	Biosynthesis of secondary metabolites	168 (26.25%)	2865 (15.2%)	1.36876e-13	1.5467e-11	ko01110
2	Metabolic pathways	228 (35.63%)	4651 (24.67%)	2.0747e-10	1.17221e-08	ko01100
3	Phenylpropanoid biosynthesis	49 (7.66%)	538 (2.85%)	3.63221e-10	1.36813e-08	ko00940
4	Amino sugar and nucleotide sugar metabolism	31 (4.84%)	263 (1.4%)	1.72226e-09	4.86539e-08	ko00520
5	Pentose and glucuronate interconversions	26 (4.06%)	197 (1.05%)	3.28851e-09	7.43204e-08	ko00040
6	Starch and sucrose metabolism	38 (5.94%)	432 (2.29%)	9.05105e-08	1.68011e-06	ko00500
7	Phenylalanine metabolism	28 (4.38%)	264 (1.4%)	1.04078e-07	1.68011e-06	ko00360
8	Glutathione metabolism	21 (3.28%)	184 (0.98%)	1.24317e-06	1.75597e-05	ko00480
9	Carbon fixation in photosynthetic organisms	16 (2.5%)	125 (0.66%)	5.19541e-06	6.52313e-05	ko00710
10	Glyoxylate and dicarboxylate metabolism	15 (2.34%)	114 (0.6%)	7.24074e-06	8.18203e-05	ko00630
11	Photosynthesis - antenna proteins	6 (0.94%)	18 (0.1%)	1.95833e-05	0.000201174	ko00196
12	Diterpenoid biosynthesis	18 (2.81%)	213 (1.13%)	0.000364645	0.00343374	ko00904
13	Glycolysis / Gluconeogenesis	19 (2.97%)	255 (1.35%)	0.00118242	0.0102779	ko00010
C. The enriched signaling and biosynthetic pathways of DEGs in LYP9 at 48 hpi revealed by KEGG enrichment analysis.
LYP9-48 hpi	Pathway	DEGs with pathway annotation (2472)	All genes with pathway annotation (18851)	P_value	Qvalue≦0.05	Pathway ID
1	Biosynthesis of secondary metabolites	241 (22.93%)	2865 (15.2%)	6.45753e-12	7.68446e-10	ko01110
2	Carbon fixation in photosynthetic organisms	25 (2.38%)	125 (0.66%)	2.09086e-08	8.79873e-07	ko00710
3	Amino sugar and nucleotide sugar metabolism	39 (3.71%)	263 (1.4%)	2.21817e-08	8.79873e-07	ko00520
4	Glyoxylate and dicarboxylate metabolism	19 (1.81%)	114 (0.6%)	1.67616e-05	0.00043413	ko00630
5	Metabolic pathways	317 (30.16%)	4651 (24.67%)	1.82407e-05	0.00043413	ko01100
6	Phenylalanine metabolism	31 (2.95%)	264 (1.4%)	7.34896e-05	0.00145754	ko00360
7	Photosynthesis	13 (1.24%)	78 (0.41%)	0.000350629	0.0059607	ko00195
8	Phenylpropanoid biosynthesis	49 (4.66%)	538 (2.85%)	0.000507835	0.00755405	ko00940
9	Other glycan degradation	20 (1.9%)	174 (0.92%)	0.00171035	0.0219015	ko00511
10	Circadian rhythm - mammal	9 (0.86%)	51 (0.27%)	0.00184047	0.0219015	ko04710
11	Carotenoid biosynthesis	24 (2.28%)	231 (1.23%)	0.00251217	0.0271771	ko00906
12	Flavonoid biosynthesis	30 (2.85%)	314 (1.67%)	0.00289382	0.0284195	ko00941
13	Glycosaminoglycan degradation	8 (0.76%)	45 (0.24%)	0.00310465	0.0284195	ko00531
14	Starch and sucrose metabolism	38 (3.62%)	432 (2.29%)	0.00373943	0.0317851	ko00500
D. The enriched signaling and biosynthetic pathways of DEGs in IR28 at 48 hpi revealed by KEGG enrichment analysis.
IR28-48 hpi	Pathway	DEGs with pathway annotation (2472)	All genes with pathway annotation (18851)	P_value	Qvalue≦0.05	Pathway ID
1	Biosynthesis of secondary metabolites	174 (26.2%)	2865 (15.2%)	5.8185e-14	6.16761e-12	ko01110
2	Phenylalanine metabolism	34 (5.12%)	264 (1.4%)	6.63097e-11	3.51442e-09	ko00360
3	Phenylpropanoid biosynthesis	49 (7.38%)	538 (2.85%)	1.25517e-09	4.43495e-08	ko00940
4	Amino sugar and nucleotide sugar metabolism	31 (4.67%)	263 (1.4%)	4.12493e-09	1.09311e-07	ko00520
5	Metabolic pathways	229 (34.49%)	4651 (24.67%)	5.17888e-09	1.09792e-07	ko01100
6	Starch and sucrose metabolism	40 (6.02%)	432 (2.29%)	2.74784e-08	4.85452e-07	ko00500
7	Pentose and glucuronate interconversions	20 (3.01%)	197 (1.05%)	2.23642e-05	0.000338658	ko00040
8	Ascorbate and aldarate metabolism	15 (2.26%)	133 (0.71%)	7.05587e-05	0.000934903	ko00053
9	Diterpenoid biosynthesis	19 (2.86%)	213 (1.13%)	0.000201257	0.00237036	ko00904
10	Carotenoid biosynthesis	19 (2.86%)	231 (1.23%)	0.000558575	0.00592089	ko00906
11	Taurine and hypotaurine metabolism	6 (0.9%)	33 (0.18%)	0.000917365	0.00884006	ko00430
12	Cyanoamino acid metabolism	15 (2.26%)	194 (1.03%)	0.00371152	0.0327851	ko00460
13	Cutin, suberine and wax biosynthesis	13 (1.96%)	164 (0.87%)	0.0054149	0.0441522	ko00073
