# Supplementary material for: Differential expression profiling of the early response to Ustilaginoidea virens between false smut resistant and susceptible rice varieties
Source: BMC Genomics. 2015 Nov 16;16:955. doi: 10.1186/s12864-015-2193-x (PMC4647755; doi:10.1186/s12864-015-2193-x)
Supplement: Additional file 9: Table S6. — Differentially expressed PR genes between IR28 and LYP9 at 24 h and 48 h after U. virens infection. (XLSX 21 kb) [file 12864_2015_2193_MOESM9_ESM.xlsx]

## Sheet: Table S6
Additional file 9: Table S6. Differentially expressed PR genes between IR28 and LYP9 at 24 h and 48 h after U. virens infection.
Gene_ID	IR28-24 hpi	IR28-48 hpi	LYP9-24 hpi	LYP9-48 hpi	Annotation	Pfam domain
	Log2 Fold Change	Log2 Fold Change	Log2 Fold Change	Log2 Fold Change
PR2
BGIOSGA024163	-0.341261	2.48706	0.295152	-3.42514	Similar to Beta-glucanase	Glyco_hydro_17: Glycosyl hydrolases family 17 (PF00332.12)
BGIOSGA004323	1.9141	2.77292	0.124357	-0.644377	Similar to Beta-1,3-glucanase precursor	Glyco_hydro_17: Glycosyl hydrolases family 17 (PF00332.12), X8: X8 domain (PF07983.7)
BGIOSGA005143	2.13302	7.44954	-2.98874	-0.011159	Similar to Glucan endo-1,3-beta-glucosidase GV	Glyco_hydro_17: Glycosyl hydrolases family 17 (PF00332.12)
BGIOSGA005147	9.46081	7.48663	0.513761	1.12364	Similar to Beta-1,3 glucanase precursor	Glyco_hydro_17: Glycosyl hydrolases family 17 (PF00332.12), X8: X8 domain (PF07983.7)
BGIOSGA005152	4.19095	3.79821	0.509287	-3.91805	Similar to Beta-1,3-glucanase-like protein	Glyco_hydro_17: Glycosyl hydrolases family 17 (PF00332.12), X8: X8 domain (PF07983.7)
PR3
BGIOSGA006087	1.81506	2.4197	-1.4831	-0.011159	Similar to Chitinase	Glyco_hydro_19: Chitinase class I (PF00182.13)
BGIOSGA023632	2.13302	6.63317	-1.23456	0.403878	Similar to Seed chitinase	Glyco_hydro_19: Chitinase class I (PF00182.13)
BGIOSGA033387	1.57629	2.42861	-0.167436	-1.42832	Similar to chitinase.	Glyco_hydro_19: Chitinase class I (PF00182.13)
PR4
BGIOSGA033688	1.34642	1.81695	1.13428	-1.2091	Similar to Barwin	Barwin (PF00967)
BGIOSGA033689	-0.01799	3.66495	-0.98601	-0.107374	Similar to Barwin	Barwin (PF00967)
PR8
BGIOSGA029009	6.90293	8.3273	-3.37207	-8.97935	Chitinase	Glyco_hydro_18: Glycosyl hydrolases family 18 (PF00704.22)
BGIOSGA004841	1.38204	1.41119	-1.66905	-2.31991	Hypothetical protein	Glyco_hydro_18: Glycosyl hydrolases family 18 (PF00704.22)
BGIOSGA019478	5.6593	5.75993	-1.05014	-0.426197	Hypothetical protein	Glyco_hydro_18: Glycosyl hydrolases family 18 (PF00704.22)
BGIOSGA004810	-0.054942	3.2806	-1.55264	-1.65162	Acidic class III chitinase OsChib3a precursor (Chitinase)	Glyco_hydro_18: Glycosyl hydrolases family 18 (PF00704.22)
BGIOSGA033530	5.84128	5.85932	-0.396136	-2.57712	Class III chitinase homologue	Glyco_hydro_18: Glycosyl hydrolases family 18 (PF00704.22)
BGIOSGA033529	8.94261	7.02136	-2.1376	-8.23677	Class III chitinase homologue	Glyco_hydro_18: Glycosyl hydrolases family 18 (PF00704.22)
BGIOSGA035717	6.40914	5.05504	-4.41937	-4.76872	Similar to Class III chitinase homologue	Glyco_hydro_18: Glycosyl hydrolases family 18 (PF00704.22)
BGIOSGA035718	11.4323	5.45894	-1.6351	-6.66937	Similar to Class III chitinase homologue	Glyco_hydro_18: Glycosyl hydrolases family 18 (PF00704.22)
BGIOSGA035719	8.33548	9.82409	_	-13.0065	Similar to Class III chitinase homologue	Glyco_hydro_18: Glycosyl hydrolases family 18 (PF00704.22)
BGIOSGA035720	8.21215	9.17052	-0.05014	-6.70498	Similar to Class III chitinase homologue	Glyco_hydro_18: Glycosyl hydrolases family 18 (PF00704.22)
BGIOSGA035721	3.51635	11.4302	_	-14.7974	Similar to Class III chitinase homologue	Glyco_hydro_18: Glycosyl hydrolases family 18 (PF00704.22)
BGIOSGA033527	6.10702	5.74417	-3.13616	-5.37343	Similar to Class III chitinase homologue	Glyco_hydro_18: Glycosyl hydrolases family 18 (PF00704.22)
BGIOSGA033526	7.66609	7.29946	-5.8315	-9.90294	Similar to Class III chitinase homologue	Glyco_hydro_18: Glycosyl hydrolases family 18 (PF00704.22)
PR5
BGIOSGA010104	-0.353774	1.07015	-0.417349	-1.59612	Thaumatin, putative, expressed	Thaumatin: Thaumatin family (PF00314.11)
BGIOSGA010105	1.24071	3.17018	-2.05014	-1.22173	Similar to Thaumatin-like protein	Thaumatin: Thaumatin family (PF00314.11)
BGIOSGA037623	2.66835	3.39673	-0.477562	-4.03993	Thaumatin, pathogenesis-related family protein	Thaumatin: Thaumatin family (PF00314.11)
PR6
BGIOSGA002482	2.05691	2.03268	-0.220065	2.74373	Proteinase inhibitor I12, Bowman-Birk family protein.	Bowman-Birk_leg: Bowman-Birk serine protease inhibitor family (PF00228.14)
BGIOSGA002455	1.3901	1.63534	-0.006419	1.05297	Similar to Wound-induced protease inhibitor (WIP1)	Bowman-Birk_leg: Bowman-Birk serine protease inhibitor family (PF00228.14)
BGIOSGA013516	2.08194	2.03268	0.364897	-6.8677	Similar to Proteinase inhibitor type II CEVI57 precursor	Prot_inhib_II: Potato type II proteinase inhibitor family (PF02428.9)
BGIOSGA015291	1.60946	2.05154	-0.974476	0.455967	Proteinase inhibitor I25, cystatin domain containing protein	Bowman-Birk_leg: Bowman-Birk serine protease inhibitor family (PF00228.14)
BGIOSGA025241	1.93138	0.332238	-3.06641	-1.06561	Plant lipid transfer protein and hydrophobic protein, helical domain containing protein.	LTP_2 (PF14368)
PR9
BGIOSGA003402	1.50075	1.36388	-1.5878	1.27528	Similar to Peroxidase (Fragment)	peroxidase: Peroxidase (PF00141.17)
BGIOSGA005230	1.23051	1.27774	-0.37298	1.49283	Similar to Peroxidase 12 precursor	peroxidase: Peroxidase (PF00141.17)
BGIOSGA005232	4.63182	2.54725	-1.12099	-1.18108	Similar to Peroxidase BP1 precursor	peroxidase: Peroxidase (PF00141.17)
BGIOSGA010776	2.25331	1.78757	2.33612	-0.011159	Similar to Peroxidase	peroxidase: Peroxidase (PF00141.17)
BGIOSGA011160	3.15106	0.880674	0.562837	-1.59612	Similar to Peroxidase	peroxidase: Peroxidase (PF00141.17)
BGIOSGA013613	0.847726	1.27825	-0.94453	-1.76901	Similar to Peroxidase2 precursor	peroxidase: Peroxidase (PF00141.17)
BGIOSGA014042	2.98569	3.77704	-2.25302	-4.09401	Peroxidase	peroxidase: Peroxidase (PF00141.17)
BGIOSGA014041	0.931383	6.09748	-7.48196	-9.4409	Peroxidase	peroxidase: Peroxidase (PF00141.17)
BGIOSGA018760	3.86998	3.9911	-0.898137	-1.66324	Similar to Peroxidase	peroxidase: Peroxidase (PF00141.17)
BGIOSGA021140	7.41688	8.03102	-6.86295	-6.13073	Peroxidase	peroxidase: Peroxidase (PF00141.17)
BGIOSGA021076	12.3499	6.19758	-4.67073	-7.53785	Similar to Peroxidase P7	peroxidase: Peroxidase (PF00141.17)
BGIOSGA026388	10.3907	6.24994	-2.1376	-2.01116	Peroxidase	peroxidase: Peroxidase (PF00141.17)
BGIOSGA026389	3.47276	3.03268	-0.886642	-3.85916	Peroxidase	peroxidase: Peroxidase (PF00141.17)
BGIOSGA023719	4.3237	0.447715	-3.50957	2.98884	Similar to Cationic peroxidase	peroxidase: Peroxidase (PF00141.17)
BGIOSGA032397	1.62301	0.819684	-1.75612	-0.646495	Similar to Peroxidase	peroxidase: Peroxidase (PF00141.17)
BGIOSGA032395	3.47828	5.12014	-1.6351	-2.33309	Peroxidase	peroxidase: Peroxidase (PF00141.17)
PAL
BGIOSGA005998	-0.00519119	1.04211	0.262599	0.472683	PAL5, phenylalanine ammonia-lyase, putative, expressed	Aromatic amino acid lyase
BGIOSGA018017	_	1.15211	-0.167613	0.202608	ZB8, phenylalanine ammonia-lyase, putative, expressed	Aromatic amino acid lyase
BGIOSGA014703	-0.185131	1.15898	-0.0501403	-0.756842	Phenylalanine ammonia-lyase, putative, expressed	Aromatic amino acid lyase
