# Supplementary material for: Differential expression profiling of the early response to Ustilaginoidea virens between false smut resistant and susceptible rice varieties
Source: BMC Genomics. 2015 Nov 16;16:955. doi: 10.1186/s12864-015-2193-x (PMC4647755; doi:10.1186/s12864-015-2193-x)
Supplement: Additional file 10: Table S7. — Differential expression of phytoalexin synthesis genes in the susceptible variety LYP9 and the resistant variety IR28 at the early infection stages of U. virens (24 hpi and 48 hpi). (XLSX 21 kb) [file 12864_2015_2193_MOESM10_ESM.xlsx]

## Sheet: Table S7
Additional file 10: Table S7. Differential expression of phytoalexin synthesis genes in the susceptible variety LYP9 and the resistant variety IR28 at the early infection stages of U. virens (24 hpi and 48 hpi).
Gene_ID	IR28-24 hpi				IR28-48 hpi				LYP9-24 hpi				LYP9-48 hpi				Annotation
	Mock-RPKM	Inoculation-RPKM	Log2 Ratio (In/Mo)	FDR	Mock-RPKM	Inoculation-RPKM	Log2 Ratio (In/Mo)	FDR	Mock-RPKM	Inoculation-RPKM	Log2 Ratio (In/Mo)	FDR	Mock-RPKM	Inoculation-RPKM	Log2 Ratio (In/Mo)	FDR
BGIOSGA015502	2.46632	15.8555	2.68455	3.61e-30	0.227037	4.52865	4.31808	6.16e-09	21.3728	11.9684	-0.836545	1.08e-05	7.07173	4.41407	-0.679953	0.0790037	OsCPS4-ent-kaurenesynthase,chloroplast precursor, putative, expressed
BGIOSGA008469	47.2186	68.805	0.543159	2.51e-13	6.02769	25.2598	2.06717	4.64e-28	28.3328	27.0829	-0.0650906	0.586976	13.0897	16.3815	0.323631	0.164106	OsCPS2-ent-kaurene synthase, chloroplast precursor, putative, expressed
BGIOSGA008466	6.0035	14.2596	1.24806	2.91e-07	1.24598	6.37263	2.35461	1.93e-05	10.6064	7.38178	-0.522893	0.159027	1.5649	2.32927	0.573803	0.582127	CYP76M7-cytochrome P450, putative, expressed
BGIOSGA015504	9.3469	26.7383	1.51635	4.57e-18	2.45272	9.09479	1.89066	5.9e-06	29.4758	10.2311	-1.52658	3e-14	7.54728	3.97382	-0.925429	0.0334536	CYP99A2-cytochromeP450,putative, expressed
BGIOSGA015981	5.87087	18.7643	1.67634	1.6e-14	0.930763	6.6646	2.84003	6.75e-07	13.3605	6.60213	-1.01697	0.000745964	3.74081	2.78399	-0.426197	0.593771	CYP99A3-cytochrome P450, putative, expressed
BGIOSGA038038	2.99875	12.5817	2.06889	3.59e-07	0.285252	5.54395	4.2806	0.000200829	21.9967	3.86278	-2.50957	4.5e-11	6.30548	1.99083	-1.66324	0.0243543	OsMAS-sex determination protein tasselseed-2, putative, expressed
BGIOSGA034012	0.215721	5.00539	4.53625	2.23e-16	0.205201	0.944559	2.2026	0.138317	1.64402	0.69469	-1.24279	0.159735	1.0309	0.92066	-0.163162	0.900161	OSKSL11- ent-kaurene synthase 11
