# Supplementary material for: Differential expression profiling of the early response to Ustilaginoidea virens between false smut resistant and susceptible rice varieties
Source: BMC Genomics. 2015 Nov 16;16:955. doi: 10.1186/s12864-015-2193-x (PMC4647755; doi:10.1186/s12864-015-2193-x)
Supplement: Additional file 11: Table S8. — Differentially expressed WRKY genes in IR28 and LYP9 at 24 h and 48 h after U. virens infection. (XLSX 22 kb) [file 12864_2015_2193_MOESM11_ESM.xlsx]

## Sheet: Table S8
Additional file 11: Table S8. The differentially expressed WRKY genes in IR28 and LYP9 at 24 h and 48 h after U. virens infection.
A. The differentially expressed WRKY transcription factor genes in IR28 and LYP9 at 24 h after U. virens infection.
Gene_ID	Mock-RPKM	Inoculation-RPKM	Log2 Ratio (In/Mo)	FDR	Annotation
IR28-24 hpi
BGIOSGA007670	1.40744	24.1572	4.10131	3.33e-34	WRKY transcription factor 71
BGIOSGA040489	4.94607	18.7027	1.91889	3.67e-11	WRKY transcription factor 69
BGIOSGA019646	17.2232	50.4426	1.55029	1.18e-33	WRKY transcription factor 53
BGIOSGA030535	6.33217	13.2262	1.06263	0.000536168	WRKY transcription factor 74
BGIOSGA019621	11.9969	4.02804	-1.57451	9.76e-06	WRKY-type transcription factor 45-2
BGIOSGA029757	4.10613	0.326284	-3.65358	4.73e-05	WRKY transcription factor 62
LYP9-24 hpi
BGIOSGA020376	0.376754	3.76015	3.31909	7.98e-06	WRKY transcription factor 43
BGIOSGA030113	10.4162	28.8915	1.47181	8.47e-08	WRKY
B. The differentially expressed WRKY transcription factor genes in IR28 and LYP9 at 48 h after U. virens infection.
Gene_ID	Mock-RPKM	Inoculation-RPKM	Log2 Ratio (In/Mo)	FDR	Annotation
IR28-48 hpi
BGIOSGA007670	0.669403	10.0428	3.90715	1.97e-09	WRKY transcription factor 71
BGIOSGA019646	14.6811	65.9462	2.16733	2.4e-47	WRKY transcription factor 53
BGIOSGA040489	5.84054	25.142	2.10593	1.44e-11	WRKY transcription factor 69
BGIOSGA000826	25.3029	73.1244	1.53105	2.73e-21	WRKY transcription factor 13
LYP9-48 hpi
BGIOSGA018854	4.51116	10.9595	1.28061	0.000231552	WRKY transcription factor 5
BGIOSGA019646	108.068	40.4122	-1.41908	1.55e-43	WRKY transcription factor 53
BGIOSGA040489	41.0788	9.7053	-2.08155	9.33e-19	WRKY transcription factor 69
BGIOSGA000583	5.47936	0.869942	-2.65502	0.000447518	WRKY
BGIOSGA007670	39.4589	3.11459	-3.66324	1.46e-35	WRKY transcription factor 71
BGIOSGA019621	63.226	1.44227	-5.4541	9.74e-68	WRKY-type transcription factor 45-2
BGIOSGA012571	3.06844	0.01	-8.26136	0.000470441	WRKY
BGIOSGA029758	22.901	0.01	-11.1612	4.45e-28	WRKY transcription factor 76
BGIOSGA029757	25.2641	0.01	-11.3029	3.6e-30	WRKY transcription factor 62
