# Supplementary material for: Differential expression profiling of the early response to Ustilaginoidea virens between false smut resistant and susceptible rice varieties
Source: BMC Genomics. 2015 Nov 16;16:955. doi: 10.1186/s12864-015-2193-x (PMC4647755; doi:10.1186/s12864-015-2193-x)
Supplement: Additional file 13: Table S9. — The conserved motifs that were more abundant in the 5’-regulatory regions of up-regulated genes compared with down-regulated genes in IR28. (XLSX 21 kb) [file 12864_2015_2193_MOESM13_ESM.xlsx]

## Sheet: Table S9
Additional file 13: Table S9. The conserved motifs that are more abundant in the 5’-regulatory regions of up-regulated genes compared with down-regulated genes in IR28.
Motif_seq	Co-upregulated genes		Co-downregulated genes		P_value	Annotation	Motif_ID	Motif_name
	Number	Ratio	Number	Ratio
TGACY	512	0.802817	227	0.694118	0.0084729	W box activation of ERF3 genes	S000457	WBOXNTERF3
TGACT	268	0.573944	106	0.435294	0.0042048	WRKY DNA binding site	S000442	WBOXHVISO1
TTGAC	326	0.658451	131	0.505882	0.0013121	(SA)-induced WRKY DNA binding site	S000390	WBOXATNPR1
TTTGACY	58	0.172535	13	0.0764706	0.0039149	WRKY DNA binding site	S000310	WBBOXPCWRKY1
ACTTTG	103	0.306338	40	0.188235	0.0056171	T box DNA binding site	S000383	TBOXATGAPB
TATCCA	120	0.327465	40	0.211765	0.0081569	Binding sites of OsMYBS1, OsMYBS2 and OsMYBS3	S000403	TATCCAOSAMY
TAAAG	301	0.644366	132	0.5	0.0024676	Dof gene binding site	S000387	TAAAGSTKST1
TTATCC	92	0.285211	26	0.147059	0.0007581	sugar-repressive element (SRE)	S000470	SREATMSD
TTGACC	83	0.25	26	0.135294	0.0035079	(SA)-induced WRKY DNA binding site	S000142	ELRECOREPCRP1
AAAG	1447	0.971831	770	0.911765	0.0047356	Dof gene binding site	S000265	DOFCOREZM
AGCAGC	176	0.408451	58	0.223529	5.628e-05	Motif found in promoters of anaerobic genes	S000478	ANAERO2CONSENSUS
