# Supplementary material for: Differential expression profiling of the early response to Ustilaginoidea virens between false smut resistant and susceptible rice varieties
Source: BMC Genomics. 2015 Nov 16;16:955. doi: 10.1186/s12864-015-2193-x (PMC4647755; doi:10.1186/s12864-015-2193-x)
Supplement: Additional file 15: Table S10. — Statistics of RNA-Seq reads mapped to the reference genome of U. virens at 24 h and 48 h after inoculation in IR28 and LYP9. (XLSX 21 kb) [file 12864_2015_2193_MOESM15_ESM.xlsx]

## Sheet: Table S10
Additional file 15: Table S10. Statistics of the RNA-Seq reads mapped to the reference genome of U. virens at 24 h and 48 h after inoculation in IR28 and LYP9.
Sample	Time (hpi)	Number of mapped reads	Mapped reads (%)	Number of unique reads	Unique reads (%)
LYP9	Inoculate_24	199833	2.73	178242	2.44
	Inoculate_48	204004	2.87	146861	2.07
IR28	Inoculate_24	521025	4.47	483515	4.15
	Inoculate_48	271228	3.85	199810	2.83
Average		299022	3.48	252107	2.8725
Total	-	1196090	-	1008428	-
