# Supplementary material for: Differential expression profiling of the early response to Ustilaginoidea virens between false smut resistant and susceptible rice varieties
Source: BMC Genomics. 2015 Nov 16;16:955. doi: 10.1186/s12864-015-2193-x (PMC4647755; doi:10.1186/s12864-015-2193-x)
Supplement: Additional file 17: Table S11. — The enriched GO terms under three different categories for up-regulated and down-regulated U. virens genes in IR28 and LYP9. (XLSX 21 kb) [file 12864_2015_2193_MOESM17_ESM.xlsx]

## Sheet: Table S11
Additional file 17: Table S11. The enriched GO terms under three different categories for up-regulated and down-regulated U. virens genes in IR28 and LYP9.
Sample Type	GO ID	Description	# of genes in sample	# of genes in genome	percentage in sample	Percentage in genome	P value*
Up_LYP9	Cellular Component
	GO:0005576	extracellular region	49	265	6.2	3.1	0
	Molecular Function
	GO:0016491	oxidoreductase activity	63	302	7.9	3.6	0
	GO:0016787	hydrolase activity	77	607	9.7	7.2	0.01
	GO:0016829	lyase activity	19	91	2.4	1.1	0.001
	GO:0022857	transmembrane transporter activity	37	222	4.7	2.6	0.001
	GO:0022892	substrate-specific transporter activity	40	256	5	3	0.002
	Biological Process
	GO:0006066	alcohol metabolic process	34	242	4.3	2.9	0.026
	GO:0009056	catabolic process	118	728	14.9	8.6	0
	GO:0009058	biosynthetic process	161	1465	20.3	17.4	0.041
	GO:0019748	secondary metabolic process	35	148	4.4	1.8	0
	GO:0044237	cellular metabolic process	286	2623	36	31.1	0.005
	GO:0055085	transmembrane transport	27	176	3.4	2.1	0.016
	GO:0042221	response to chemical stimulus	66	494	8.3	5.9	0.006
Up_IR28	Cellular Component
	GO:0005576	extracellular region	55	265	6.3	3.1	0
	Molecular Function
	GO:0016491	oxidoreductase activity	77	302	8.8	3.6	0
	GO:0016787	hydrolase activity	91	607	10.4	7.2	0.001
	GO:0016829	lyase activity	16	91	1.8	1.1	0.048
	GO:0048037	cofactor binding	13	54	1.5	0.6	0.005
	Biological Process
	GO:0006066	alcohol metabolic process	44	242	5	2.9	0
	GO:0009056	catabolic process	120	728	13.7	8.6	0
	GO:0019748	secondary metabolic process	37	148	4.2	1.8	0
	GO:0009607	response to biotic stimulus	21	117	2.4	1.4	0.019
	GO:0009719	response to endogenous stimulus	11	56	1.3	0.7	0.049
	GO:0042221	response to chemical stimulus	86	494	9.8	5.9	0
	GO:0051707	response to other organism	18	94	2.1	1.1	0.015
Down_LYP9	Cellular Component
	GO:0005576	extracellular region	25	265	6.7	3.1	0
	GO:0044464	cell part	276	4359	74.2	51.7	0
	GO:0030529	ribonucleoprotein complex	38	312	10.2	3.7	0
	GO:0043226	organelle	190	3473	51.1	41.2	0
	GO:0031982	vesicle	15	120	4	1.4	0
	GO:0043227	membrane-bounded organelle	170	3319	45.7	39.4	0.015
	GO:0043228	non-membrane-bounded organelle	66	840	17.7	10	0
	GO:0043229	intracellular organelle	188	3468	50.5	41.2	0
	GO:0005622	intracellular	259	4082	69.6	48.4	0
	GO:0016020	membrane	65	1096	17.5	13	0.013
	GO:0030312	external encapsulating structure	13	117	3.5	1.4	0.001
	GO:0044424	intracellular part	241	3944	64.8	46.8	0
	Molecular Function
	GO:0016787	hydrolase activity	40	607	10.8	7.2	0.01
	GO:0003676	nucleic acid binding	36	368	9.7	4.4	0
	GO:0005515	protein binding	103	1758	27.7	20.9	0.002
	Biological Process
	GO:0009058	biosynthetic process	83	1465	22.3	17.4	0.015
	GO:0043170	macromolecule metabolic process	111	1785	29.8	21.2	0
	GO:0044237	cellular metabolic process	150	2623	40.3	31.1	0
	GO:0044238	primary metabolic process	144	2483	38.7	29.5	0
	GO:0007154	cell communication	45	606	12.1	7.2	0
	GO:0016192	vesicle-mediated transport	22	274	5.9	3.3	0.005
	GO:0022613	ribonucleoprotein complex biogenesis	24	238	6.5	2.8	0
	GO:0045229	external encapsulating structure organization	13	128	3.5	1.5	0.003
	GO:0051641	cellular localization	41	614	11	7.3	0.007
	GO:0051716	cellular response to stimulus	54	682	14.5	8.1	0
	GO:0007275	multicellular organismal development	99	1174	26.6	13.9	0
	GO:0048856	anatomical structure development	104	1290	28	15.3	0
	GO:0030447	filamentous growth	32	347	8.6	4.1	0
	GO:0006950	response to stress	68	864	18.3	10.3	0
	GO:0009605	response to external stimulus	26	371	7	4.4	0.019
	GO:0009607	response to biotic stimulus	11	117	3	1.4	0.013
	GO:0009628	response to abiotic stimulus	33	254	8.9	3	0
	GO:0051234	establishment of localization	65	863	17.5	10.2	0
	GO:0006810	transport	63	831	16.9	9.9	0
	GO:0051649	establishment of localization in cell	32	470	8.6	5.6	0.014
	GO:0044419	interspecies interaction between organisms	34	278	9.1	3.3	0
Down_IR28	Cellular Component
	GO:0044464	cell part	318	4359	62	51.7	0
	GO:0031982	vesicle	18	120	3.5	1.4	0
	GO:0005622	intracellular	294	4082	57.3	48.4	0
	GO:0012505	endomembrane system	28	295	5.5	3.5	0.021
	GO:0030312	external encapsulating structure	15	117	2.9	1.4	0.005
	GO:0044424	intracellular part	274	3944	53.4	46.8	0.004
	Molecular Function
	GO:0003676	nucleic acid binding	37	368	7.2	4.4	0.003
	Biological Process
	GO:0019953	sexual reproduction	32	326	6.2	3.9	0.008
	GO:0019954	asexual reproduction	24	231	4.7	2.7	0.011
	GO:0022414	reproductive process	42	417	8.2	4.9	0.001
	GO:0043934	sporulation	30	307	5.8	3.6	0.011
	GO:0007155	cell adhesion	11	84	2.1	1	0.014
	GO:0019725	cellular homeostasis	17	154	3.3	1.8	0.017
	GO:0009058	biosynthetic process	108	1465	21.1	17.4	0.034
	GO:0043170	macromolecule metabolic process	134	1785	26.1	21.2	0.008
	GO:0044237	cellular metabolic process	184	2623	35.9	31.1	0.025
	GO:0044238	primary metabolic process	175	2483	34.1	29.5	0.025
	GO:0016192	vesicle-mediated transport	27	274	5.3	3.3	0.014
	GO:0045229	external encapsulating structure organization	14	128	2.7	1.5	0.033
	GO:0048610	reproductive cellular process	20	207	3.9	2.5	0.044
	GO:0048869	cellular developmental process	54	627	10.5	7.4	0.011
	GO:0051716	cellular response to stimulus	57	682	11.1	8.1	0.016
	GO:0003006	reproductive developmental process	19	187	3.7	2.2	0.03
	GO:0007275	multicellular organismal development	99	1174	19.3	13.9	0.001
	GO:0048856	anatomical structure development	109	1290	21.2	15.3	0
	GO:0030447	filamentous growth	39	347	7.6	4.1	0
	GO:0006950	response to stress	77	864	15	10.3	0.001
	GO:0009628	response to abiotic stimulus	33	254	6.4	3	0
	GO:0042221	response to chemical stimulus	42	494	8.2	5.9	0.031
	GO:0051234	establishment of localization	84	863	16.4	10.2	0
	GO:0006810	transport	82	831	16	9.9	0
	GO:0042710	biofilm formation	13	91	2.5	1.1	0.003
	GO:0044419	interspecies interaction between organisms	39	278	7.6	3.3	0
Note: Specifically enriched GO terms were displayed in Bold
* Pearson Chi-Square test
