# Supplementary material for: Differential expression profiling of the early response to Ustilaginoidea virens between false smut resistant and susceptible rice varieties
Source: BMC Genomics. 2015 Nov 16;16:955. doi: 10.1186/s12864-015-2193-x (PMC4647755; doi:10.1186/s12864-015-2193-x)
Supplement: Additional file 18: Table S12. — The primers designed for quantitative real-time RT-PCR. For each gene, the forward (F) and reverse (R) primer sequences were listed. (XLSX 21 kb) [file 12864_2015_2193_MOESM18_ESM.xlsx]

## Sheet: Table S12
Additional file 18: Table S12. Primer sequences designed for quantitative real time RT-PCR. For each gene, the forward (F) and reverse (R) primer sequences were listed.
Gene	5’-3’ primer sequences
BGIOSGA033526-F	TCTGTTGGCTACTCTGCATTG
BGIOSGA033526-R	AGGTCGAACGCAATGAGC
BGIOSGA033527-F	CACCGTCATCATCTCCTTCTTC
BGIOSGA033527-R	GGGATGTTCTTGGACTGGC
BGIOSGA033529-F	ACGACTACAACCAGAACATCC
BGIOSGA033529-R	TCTGCGTGAACAGCTTCG
BGIOSGA015981-F	GCGGAGAAGTTCATACCAGAG
BGIOSGA015981-R	TGGCAAGTACTCAAAACGGG
BGIOSGA015502-F	GCTCAAATTTCCTGGCGATG
BGIOSGA015502-R	GTCCATAGCATACTCAACCTCG
BGIOSGA015504-F	GTGGTTATGAGGTCGTGGAG
BGIOSGA015504-R	AGCCTTTGTAGTCTGCCATG
BGIOSGA034012-F	GAATTTGAAAGGGATGCTGGTG
BGIOSGA034012-R	GCGAGTTGAACAATGAACCG
BGIOSGA010105-F	GACCAAGGACACGGAGTTC
BGIOSGA010105-R	AGACGATCTGGTAGTCGGTG
BGIOSGA035720-F	AGCAGTTCATCGACAAGGAG
BGIOSGA035720-R	CACTGTAGTTGGCTTTCTTGTC
BGIOSGA029009-F	TCACCCACTGCCATTTCAAG
BGIOSGA029009-R	GAAGGAGTTGTAGAGGTTGTCG
BGIOSGA014042-F	GACCCTGTGCTGGTGAAG
BGIOSGA014042-R	ACTTGAAGATCCCCTGCTTG
BGIOSGA026388-F	AACACGGTCAGGAACTTCG
BGIOSGA026388-R	CTAAGCCTGATCTGTCCCTG
BGIOSGA007670-F	CAAGATCTCCAAGCTCTACGTC
BGIOSGA007670-R	GTGACCTTCTGACCATACTTCC
BGIOSGA035719-F	AGGGAGTCGTGGGAGAAG
BGIOSGA035719-R	GTAGTTGAGCCTGTCTCTGATG
BGIOSGA005143-F	CGACCAGGAGCTCTTCAATG
BGIOSGA005143-R	GTTGCCCATCTTGACCATG
OsActin-F	TCCATCTTGGCATCTCTCAG
OsActin-R	GTACCCGCATCAGGCATCTG
